# Supplementary material for: Functional mutation, splice, distribution, and divergence analysis of impactful genes associated with heart failure and other cardiovascular diseases
Source: Sci Rep. 2023 Oct 5;13:16769. doi: 10.1038/s41598-023-44127-1 (PMC10556087; doi:10.1038/s41598-023-44127-1)
Supplement: Supplementary file 3 — Supplementary Information 3. [file 41598_2023_44127_MOESM3_ESM.zip]

Archive with 7 entries (7 files):
- Supplementary_Materials_08_HF_pLIs.csv
- Supplementary_Materials_09_CVD_pLIs.csv
- Supplementary_Materials_10_HF_otherCVD_Variants.zip
- Supplementary_Material_04_HF_Variants.csv
- Supplementary_Material_05_CVD_Variants.csv
- Supplementary_Material_06_Demographics.xlsx
- Supplementary_Material_07_QC_Report.xlsx
