# Supplementary material for: Functional mutation, splice, distribution, and divergence analysis of impactful genes associated with heart failure and other cardiovascular diseases
Source: Sci Rep. 2023 Oct 5;13:16769. doi: 10.1038/s41598-023-44127-1 (PMC10556087; doi:10.1038/s41598-023-44127-1)
Supplement: Supplementary file 3 — Supplementary Information 3. [file 41598_2023_44127_MOESM3_ESM.zip › Supplementary_Materials_08_HF_pLIs.csv]

Gene	pLI
ACE	4.6328287445364795e-18
ADM	0.576630085865165
ADRB2	0.476493104047244
AGTR1	0.007276250740227
AGT	1.5742948793642101e-09
AMPD1	3.77976185034765e-12
ANKRD1	0.000250275507071
AQP2	4.17696058293906e-06
CORIN	6.354104398758211e-20
CRP	3.06308864362311e-05
CST3	0.0690352137873098
EDN1	0.0810200671130622
EDNRA	0.986016088385212
EPO	0.116862381941263
HSPB7	0.013149236960213
IL6	0.289669116993916
KNG1	4.17299309157391e-08
LGALS3	0.0001751139372688
MME	2.19309064304115e-08
MMP2	0.791258492355506
MYBPC3	1.35053975034244e-06
MYH6	1.2759857611529501e-17
MYH7	0.000145766291646
NOS3	2.21161070571318e-05
NPPA	0.0169316348826086
NPPB	0.0003800604577127
NPPC	0.32306534692621
NPR1	0.0001725085438401
NR3C2	0.925088552607185
PIK3C2A	0.14870309003261
PLN	0.111194228566321
REN	0.0066041389146033
TNF	0.272829190351182
UTS2	0.151041459001058
VCL	0.994870401764453
