# Supplementary material for: Functional mutation, splice, distribution, and divergence analysis of impactful genes associated with heart failure and other cardiovascular diseases
Source: Sci Rep. 2023 Oct 5;13:16769. doi: 10.1038/s41598-023-44127-1 (PMC10556087; doi:10.1038/s41598-023-44127-1)
Supplement: Supplementary file 3 — Supplementary Information 3. [file 41598_2023_44127_MOESM3_ESM.zip › Supplementary_Materials_09_CVD_pLIs.csv]

Gene	pLI
ATP2A2	0.998230938512269
CALD1	0.99909770368326
CD34	0.0034495686542901
CD40LG	0.864433712674486
DDX41	0.0009843796206367
ENO2	0.0185777100017329
FADD	0.665952895317945
FGF23	0.0279896645640281
FLNA	0.999999987607637
GJB6	0.0001898196768983
GLMN	4.16913776813199e-06
HBA1	0.511601563401791
LEMD3	0.998968434807237
MB	0.337840557859152
PDPN	0.0009837082353018
SLC2A1	0.939808130156394
SMUG1	0.0012300878518022
TAC1	0.877314614642078
TEK	0.999992784331617
TRPV1	5.63846239630988e-14
ZBTB8OS	0.95574935791171
