# Supplementary material for: Functional mutation, splice, distribution, and divergence analysis of impactful genes associated with heart failure and other cardiovascular diseases
Source: Sci Rep. 2023 Oct 5;13:16769. doi: 10.1038/s41598-023-44127-1 (PMC10556087; doi:10.1038/s41598-023-44127-1)
Supplement: Supplementary file 3 — Supplementary Information 3. [file 41598_2023_44127_MOESM3_ESM.zip › Supplementary_Material_04_HF_Variants.csv]

Chrom	Position	Reference	Variant	Gene
chr17	63498748	T	C	ACE
chr17	63476590	C	T	ACE
chr17	63481595	G	T	ACE
chr17	63485772	CA	C	ACE
chr17	63486776	T	TCTGGC	ACE
chr17	63491260	C	T	ACE
chr17	63472612	CA	C	ACE
chr17	63477132	T	TGCTGCC	ACE
chr17	63483566	C	CGCGGGGGGG	ACE
chr17	63485772	C	CAAA	ACE
chr17	63492238	C	T	ACE
chr17	63501383	A	G	ACE
chr17	63501798	G	A	ACE
chr17	63485772	C	CAA	ACE
chr17	63498995	C	CT,CTT	ACE
chr17	63500193	C	CT	ACE
chr17	63492945	A	G	ACE
chr17	63502586	AAT	A	ACE
chr17	63501120	G	A	ACE
chr17	63499559	C	T	ACE
chr17	63501353	T	A	ACE
chr17	63501360	C	T	ACE
chr17	63501372	C	G	ACE
chr17	63501715	G	C	ACE
chr17	63501318	ACCTCTCCCTCAT	A	ACE
chr17	63488546	G	T	ACE
chr17	63488551	T	G	ACE
chr17	63472612	CAAAAAA	C	ACE
chr17	63488547	T	TTTTTTTTGAGAC	ACE
chr17	63488549	G	GAGTCTCGCTC	ACE
chr17	63480540	G	A	ACE
chr17	63482238	T	C	ACE
chr17	63491256	C	T	ACE
chr17	63494207	T	C	ACE
chr17	63496269	C	T	ACE
chr17	63499728	C	T	ACE
chr17	63487067	G	A	ACE
chr17	63483568	C	CGGGGGGGGGG	ACE
chr17	63475307	CAG	C	ACE
chr17	63486055	A	G	ACE
chr17	63486464	C	T	ACE
chr17	63488024	C	T	ACE
chr17	63488161	G	A	ACE
chr17	63489009	C	A	ACE
chr17	63489041	C	G	ACE
chr17	63490216	A	G	ACE
chr17	63490933	G	A	ACE
chr17	63491085	C	T	ACE
chr17	63491157	C	T	ACE
chr17	63491438	A	G	ACE
chr17	63492078	G	C	ACE
chr17	63492941	A	G	ACE
chr17	63494124	G	C	ACE
chr17	63494540	C	T	ACE
chr17	63485626	A	C	ACE
chr17	63483639	A	C	ACE
chr17	63482589	C	T	ACE
chr17	63479446	G	T	ACE
chr17	63472612	CAAAAA	C,CA	ACE
chr17	63476805	TC	T	ACE
chr17	63478663	A	C	ACE
chr17	63485814	A	G	ACE
chr17	63492167	C	T	ACE
chr17	63493502	C	T	ACE
chr17	63500469	C	T	ACE
chr17	63500108	A	G	ACE
chr17	63478502	C	CA	ACE
chr17	63472847	T	A	ACE
chr17	63473900	T	C	ACE
chr17	63473980	G	A	ACE
chr17	63474550	C	T	ACE
chr17	63475191	G	C	ACE
chr17	63475832	A	T	ACE
chr17	63478092	G	T	ACE
chr17	63472253	G	T	ACE
chr17	63495735	G	A	ACE
chr17	63500193	C	CTT	ACE
chr17	63502595	T	C	ACE
chr17	63478777	C	T	ACE
chr17	63488544	A	T	ACE
chr17	63489242	C	T	ACE
chr17	63472612	CAAAA	C	ACE
chr17	63483590	T	TA	ACE
chr17	63488545	T	TTTTTTTTTTGAGACGGAGTCTCGCTCTGTCGCCCAGGCTGGAGTGCA	ACE
chr17	63474168	C	T	ACE
chr17	63474750	C	T	ACE
chr17	63476201	G	A	ACE
chr17	63477552	G	C	ACE
chr17	63479193	G	C	ACE
chr17	63480462	G	T	ACE
chr17	63480959	C	T	ACE
chr17	63482458	C	T	ACE
chr17	63483300	C	T	ACE
chr17	63493849	C	T	ACE
chr17	63483577	C	T	ACE
chr17	63488365	A	G	ACE
chr17	63482832	G	C	ACE
chr17	63485129	A	AG	ACE
chr17	63485772	C	CA	ACE
chr17	63476715	G	T	ACE
chr17	63476970	G	C	ACE
chr17	63480412	A	G	ACE
chr17	63481658	G	C	ACE
chr17	63481883	C	T	ACE
chr17	63484702	G	C	ACE
chr17	63486354	C	T	ACE
chr17	63489593	A	G	ACE
chr17	63472612	CAAAAA	C	ACE
chr17	63478502	CA	C	ACE
chr17	63488360	GAA	G	ACE
chr17	63500193	C	CTTT	ACE
chr17	63501290	TCTCTCCCTCATCCTCTCTCCCTGTGTCACCTCTCCCTCATCCTCTCCCTCATCCTCTCTCCCTATGTCACCTCTCCCTCATCCTCTCTCCCTATGTCACCTCTCCCTCATCCTCTCCCTCATCCTCTCTCCCTATGTCATCTCTCCCTCATCCTCTCTCCCTGTGTCACCTCTCCCTCATC	T	ACE
chr17	63487109	G	A	ACE
chr17	63484395	A	G	ACE
chr17	63484810	G	A	ACE
chr17	63484961	T	C	ACE
chr17	63478323	C	T	ACE
chr17	63498493	C	T	ACE
chr17	63483567	G	GCGGGGCCCCCCCCCCCCCCC	ACE
chr17	63497115	T	C	ACE
chr17	63478818	C	T	ACE
chr17	63501561	C	G	ACE
chr17	63482126	G	A	ACE
chr17	63474189	G	A	ACE
chr17	63474244	T	G	ACE
chr17	63474767	C	T	ACE
chr17	63479925	C	T	ACE
chr17	63480578	C	T	ACE
chr17	63486052	T	C	ACE
chr17	63491783	C	T	ACE
chr17	63494269	C	T	ACE
chr17	63488360	G	GA	ACE
chr17	63472612	CAAAAAAA	C	ACE
chr17	63501453	G	A	ACE
chr17	63501313	G	A	ACE
chr17	63485012	A	G	ACE
chr17	63486186	C	T	ACE
chr17	63487337	A	G	ACE
chr17	63487708	A	G	ACE
chr17	63488404	C	T	ACE
chr17	63491659	G	A	ACE
chr17	63492179	G	A	ACE
chr17	63488360	GA	G	ACE
chr17	63494475	C	T	ACE
chr17	63497991	A	G	ACE
chr17	63498621	T	C	ACE
chr17	63499081	C	T	ACE
chr17	63499096	C	T	ACE
chr17	63499286	T	C	ACE
chr17	63499485	C	G	ACE
chr17	63500340	G	A	ACE
chr17	63495617	G	A	ACE
chr17	63495769	C	T	ACE
chr17	63496229	G	T	ACE
chr17	63497871	C	G	ACE
chr17	63485593	C	T	ACE
chr17	63485413	T	C	ACE
chr17	63485192	G	A	ACE
chr17	63484948	C	T	ACE
chr17	63483625	A	T	ACE
chr17	63502576	GA	G	ACE
chr17	63502290	CA	C	ACE
chr17	63500385	AGGGTTTCACC	A	ACE
chr17	63500196	T	TTTTC	ACE
chr17	63498995	C	CT	ACE
chr17	63498975	C	CA	ACE
chr17	63498093	A	ACT	ACE
chr17	63497956	CCA	C	ACE
chr17	63497005	CT	C	ACE
chr17	63482300	C	CA	ACE
chr17	63485810	A	G	ACE
chr17	63472612	CAAAAAA	C,CA	ACE
chr17	63485839	C	A	ACE
chr17	63485912	C	G	ACE
chr17	63494982	T	C	ACE
chr17	63493061	A	G	ACE
chr17	63492371	G	A	ACE
chr17	63489363	G	A	ACE
chr17	63488637	A	C	ACE
chr17	63488629	G	C	ACE
chr17	63488366	A	G	ACE
chr17	63488164	T	A	ACE
chr17	63487772	G	T	ACE
chr17	63487770	T	A	ACE
chr17	63487579	A	C	ACE
chr17	63487161	T	C	ACE
chr17	63486920	T	C	ACE
chr17	63486691	A	G	ACE
chr17	63486097	A	G	ACE
chr17	63485881	G	A	ACE
chr17	63502607	G	A	ACE
chr17	63502251	C	T	ACE
chr17	63501737	T	C	ACE
chr17	63483656	C	T	ACE
chr17	63483402	T	C	ACE
chr17	63482562	C	T	ACE
chr17	63482264	A	G	ACE
chr17	63480868	A	G	ACE
chr17	63479839	C	T	ACE
chr17	63479166	A	G	ACE
chr17	63478937	C	G	ACE
chr17	63478305	G	A	ACE
chr17	63476980	C	T	ACE
chr17	63476833	T	A	ACE
chr17	63475884	C	G	ACE
chr17	63473368	C	A	ACE
chr17	63473168	C	T	ACE
chr5	148827354	C	A	ACE
chr17	63486300	C	A	ACE
chr17	63487344	C	G	ACE
chr17	63487664	G	A	ACE
chr17	63487940	G	T	ACE
chr17	63500982	C	T	ACE
chr17	63500846	G	A	ACE
chr17	63500687	T	C	ACE
chr17	63499948	A	G	ACE
chr17	63499898	C	G	ACE
chr17	63499762	A	G	ACE
chr17	63499606	T	C	ACE
chr17	63496400	T	C	ACE
chr17	63499068	C	T	ACE
chr17	63498882	G	A	ACE
chr17	63498671	C	G	ACE
chr17	63498276	A	G	ACE
chr17	63494546	G	A	ACE
chr17	63494091	C	T	ACE
chr17	63488670	G	A	ACE
chr17	63488025	G	A	ACE
chr17	63498988	C	T	ACE
chr17	63497131	G	A	ACE
chr17	63498075	G	A	ACE
chr17	63498888	G	A	ACE
chr17	63483568	C	CGGGGGGGG	ACE
chr17	63477821	G	T	ACE
chr17	63478399	C	T	ACE
chr17	63486017	G	A	ACE
chr17	63491082	C	T	ACE
chr17	63494224	G	A	ACE
chr17	63494908	G	A	ACE
chr17	63500812	C	T	ACE
chr17	63503031	G	A	ACE
chr17	63498995	C	CTT	ACE
chr17	63500189	TTTTC	T	ACE
chr17	63480920	C	A	ACE
chr17	63498936	C	G	ACE
chr17	63502636	C	T	ACE
chr17	63485502	C	T	ACE
chr17	63497351	G	A	ACE
chr17	63488734	A	G	ACE
chr17	63483568	C	CGGGGG	ACE
chr17	63500474	G	A	ACE
chr17	63497993	G	A	ACE
chr17	63499298	G	A	ACE
chr17	63499620	C	G	ACE
chr17	63500045	A	C	ACE
chr17	63472612	CAAAAAA	C,CAAAA	ACE
chr17	63473229	C	CT	ACE
chr17	63481680	G	A	ACE
chr17	63493576	T	C	ACE
chr17	63494252	G	A	ACE
chr17	63476892	G	A	ACE
chr17	63483375	C	T	ACE
chr17	63486727	G	A	ACE
chr17	63487682	C	T	ACE
chr17	63487866	A	G	ACE
chr17	63502493	C	G	ACE
chr17	63483568	C	CGGGGGGGGG	ACE
chr17	63496771	C	T	ACE
chr17	63483568	C	CGGGGGGGGGGG	ACE
chr17	63497301	C	A	ACE
chr17	63499371	T	C	ACE
chr17	63503165	A	G	ACE
chr17	63483568	C	CGGGGGG	ACE
chr17	63488545	T	TTTTTTTTTTGAGACGGAGTCTCGCTCTGTCGCCCAGGCTGGA	ACE
chr17	63475936	T	C	ACE
chr17	63500077	T	C	ACE
chr17	63500079	C	A	ACE
chr17	63500082	A	C	ACE
chr17	63500086	A	C	ACE
chr17	63476113	G	A	ACE
chr17	63498789	G	C	ACE
chr17	63503271	A	G	ACE
chr17	63500774	G	A	ACE
chr17	63500497	A	G	ACE
chr17	63499854	G	A	ACE
chr17	63499673	G	A	ACE
chr17	63481488	C	T	ACE
chr17	63483568	C	CGGGGGGGGGGGG	ACE
chr17	63499052	G	A	ACE
chr17	63479573	G	T	ACE
chr17	63500486	G	A	ACE
chr17	63500763	G	C	ACE
chr17	63502587	A	T	ACE
chr17	63472612	CAAAAAAA	C,CAAAAAA	ACE
chr17	63497085	TTGCCC	T	ACE
chr17	63489683	A	G	ACE
chr17	63492787	C	T	ACE
chr17	63497952	C	A	ACE
chr17	63499624	C	T	ACE
chr17	63501722	A	T	ACE
chr17	63500195	T	TTTTTC	ACE
chr17	63477299	T	G	ACE
chr17	63477315	A	C	ACE
chr17	63477318	T	G	ACE
chr17	63477320	A	C	ACE
chr17	63477345	T	G	ACE
chr17	63500451	C	T	ACE
chr17	63472612	CAAAAAA	C,CAA	ACE
chr11	10299801	A	G	ADM
chr11	10305614	C	T	ADM
chr11	10309764	G	A	ADM
chr11	10310117	A	C	ADM
chr11	10310649	CAG	C	ADM
chr11	10300895	T	C	ADM
chr11	10301397	T	A	ADM
chr11	10302312	A	C	ADM
chr11	10302324	C	T	ADM
chr11	10308498	A	G	ADM
chr11	10310742	G	T	ADM
chr11	10300811	C	CT	ADM
chr11	10308062	G	GA	ADM
chr11	10308902	T	TA	ADM
chr11	10310625	C	CAG	ADM
chr11	10307697	T	C	ADM
chr11	10299762	C	G	ADM
chr11	10300472	C	T	ADM
chr11	10303111	T	C	ADM
chr11	10303778	C	A	ADM
chr11	10309837	C	T	ADM
chr11	10302644	T	C	ADM
chr11	10301931	A	G	ADM
chr11	10310649	CAGAGAG	C,CAGAGAGAGAG	ADM
chr11	10302514	A	G	ADM
chr11	10303639	C	T	ADM
chr11	10304707	T	G	ADM
chr11	10304783	G	C	ADM
chr11	10305294	A	C	ADM
chr11	10306173	C	G	ADM
chr11	10308138	C	T	ADM
chr11	10308189	T	C	ADM
chr11	10308908	A	G	ADM
chr11	10312006	A	C	ADM
chr11	10312302	T	C	ADM
chr11	10304627	AG	A	ADM
chr11	10310649	CAGAGAG	C,CAG	ADM
chr11	10300381	C	T	ADM
chr11	10301173	A	G	ADM
chr11	10301479	G	C	ADM
chr11	10302281	C	T	ADM
chr11	10310023	C	T	ADM
chr11	10307200	T	TC	ADM
chr11	10302076	G	A	ADM
chr11	10304902	CG	C	ADM
chr11	10304904	CT	C	ADM
chr11	10310649	CAG	C,CAGAGAGAGAG	ADM
chr11	10300811	CTT	C	ADM
chr11	10300235	G	A	ADM
chr11	10301024	A	G	ADM
chr11	10303258	G	C	ADM
chr11	10304912	T	C	ADM
chr11	10307220	A	G	ADM
chr11	10306000	C	G	ADM
chr11	10310683	G	A	ADM
chr11	10300811	CT	C	ADM
chr11	10304441	C	A	ADM
chr11	10307196	G	T	ADM
chr11	10310649	CAGAG	C,CAG	ADM
chr11	10310625	CAGAG	C	ADM
chr11	10310635	GAGAGAGAGAGAGAC	G	ADM
chr11	10310649	CAG	C,CAGAGAG	ADM
chr11	10302988	C	T	ADM
chr11	10306090	C	G	ADM
chr11	10301197	A	G	ADM
chr11	10310649	C	CAG	ADM
chr11	10302617	TC	T	ADM
chr11	10302760	AGGCAGCGAGGT	A	ADM
chr11	10310625	CAG	C	ADM
chr11	10304144	G	T	ADM
chr11	10304584	C	T	ADM
chr11	10311836	A	G	ADM
chr11	10310649	C	CAGAG	ADM
chr11	10310649	CAGAGAG	C	ADM
chr11	10310649	C	CAGAGAG	ADM
chr11	10300811	C	CTCTCT	ADM
chr11	10304163	G	T	ADM
chr11	10310682	C	CGAGCGAGA	ADM
chr11	10308701	A	G	ADM
chr11	10307698	C	T	ADM
chr11	10310682	C	CGAGA	ADM
chr11	10310649	CAGAG	C	ADM
chr10	114076287	G	A	ADRB1
chr10	114073023	G	A	ADRB1
chr10	114072933	C	G	ADRB1
chr10	114072838	G	A	ADRB1
chr10	114072535	C	T	ADRB1
chr10	114072516	T	C	ADRB1
chr10	114072045	G	T	ADRB1
chr10	114080358	C	G	ADRB1
chr10	114070842	A	T	ADRB1
chr10	114071997	C	G	ADRB1
chr10	114072649	A	G	ADRB1
chr10	114081863	G	T	ADRB1
chr10	114083925	A	G	ADRB1
chr10	114082538	C	T	ADRB1
chr10	114082636	A	C	ADRB1
chr10	114082750	T	A	ADRB1
chr10	114082965	G	A	ADRB1
chr10	114083530	C	T	ADRB1
chr10	114083686	G	A	ADRB1
chr10	114084081	A	G	ADRB1
chr10	114084231	G	A	ADRB1
chr10	114085692	A	G	ADRB1
chr10	114087296	A	G	ADRB1
chr10	114068081	G	C	ADRB1
chr10	114088131	G	T	ADRB1
chr10	114081882	C	T	ADRB1
chr10	114056876	T	C	ADRB1
chr10	114020435	G	A	ADRB1
chr10	114038425	G	T	ADRB1
chr10	114089104	C	T	ADRB1
chr10	114018822	C	T	ADRB1
chr10	114019169	A	G	ADRB1
chr10	114019223	C	T	ADRB1
chr10	114019347	C	T	ADRB1
chr10	114019524	C	A	ADRB1
chr10	114019568	C	T	ADRB1
chr10	114020037	A	G	ADRB1
chr10	114020093	C	T	ADRB1
chr10	114020370	T	C	ADRB1
chr10	114024239	A	G	ADRB1
chr10	114025486	A	G	ADRB1
chr10	114039718	T	C	ADRB1
chr10	114026474	G	A	ADRB1
chr10	114026852	G	T	ADRB1
chr10	114027079	T	C	ADRB1
chr10	114028352	T	C	ADRB1
chr10	114029874	G	A	ADRB1
chr10	114033478	A	G	ADRB1
chr10	114033887	C	T	ADRB1
chr10	114034028	A	C	ADRB1
chr10	114035139	A	G	ADRB1
chr10	114035466	G	A	ADRB1
chr10	114035477	G	A	ADRB1
chr10	114036578	A	G	ADRB1
chr10	114038188	T	A	ADRB1
chr10	114026477	G	A	ADRB1
chr10	114089838	T	C	ADRB1
chr10	114102253	C	CAAAAAAA	ADRB1
chr10	114089972	C	A	ADRB1
chr10	114083892	AATATAATATAATATTATATATAAAT	A	ADRB1
chr10	114089180	TAA	T	ADRB1
chr10	114089637	CA	C	ADRB1
chr10	114090018	GA	G	ADRB1
chr10	114090291	G	GT	ADRB1
chr10	114091522	CT	C	ADRB1
chr10	114095374	GGTGTGT	G,GGTGT	ADRB1
chr10	114018788	G	A	ADRB1
chr10	114102695	C	CTTTT	ADRB1
chr10	113923022	C	A	ADRB1
chr10	113925877	T	G	ADRB1
chr10	113942705	G	T	ADRB1
chr10	114081315	T	TA	ADRB1
chr10	113955458	G	A	ADRB1
chr10	113962947	A	C	ADRB1
chr10	113964126	G	A	ADRB1
chr10	113975017	C	T	ADRB1
chr10	113986032	G	A	ADRB1
chr10	114024229	A	G	ADRB1
chr10	114045808	T	C	ADRB1
chr10	114047239	C	T	ADRB1
chr10	114063428	A	C	ADRB1
chr10	114067939	G	A	ADRB1
chr10	114094687	A	G	ADRB1
chr10	114094838	C	A	ADRB1
chr10	114094845	A	G	ADRB1
chr10	113962231	T	C	ADRB1
chr10	114089966	C	T	ADRB1
chr10	114079075	C	CTTTT	ADRB1
chr10	114072222	C	CCTGA	ADRB1
chr10	114089983	T	C	ADRB1
chr10	114090006	A	G	ADRB1
chr10	114090023	T	C	ADRB1
chr10	114090037	C	T	ADRB1
chr10	114090417	G	A	ADRB1
chr10	114090546	T	A	ADRB1
chr10	114090825	T	C	ADRB1
chr10	114090947	C	T	ADRB1
chr10	114094030	G	A	ADRB1
chr10	114095245	G	C	ADRB1
chr10	113928230	C	CTTTTTTT	ADRB1
chr10	113961424	TCA	T	ADRB1
chr10	114074950	A	AAAAG	ADRB1
chr10	113962919	G	GTCTCTCTCTCTCTCTCTCTCTCTCTCTCTC	ADRB1
chr10	113972328	A	AAG	ADRB1
chr10	113985122	ACAG	A	ADRB1
chr10	114004389	CTTTT	C,CT	ADRB1
chr10	114012220	C	CTTTTTTTT	ADRB1
chr10	114013508	T	TA	ADRB1
chr10	114018412	TA	T	ADRB1
chr10	114018674	GA	G	ADRB1
chr10	114029735	AT	A	ADRB1
chr10	114038509	TAA	T	ADRB1
chr10	114039460	TTTTTCTTTTC	T	ADRB1
chr10	114069748	GT	G	ADRB1
chr10	114070839	TA	T	ADRB1
chr10	113965979	TTA	T	ADRB1
chr10	114018725	A	G	ADRB1
chr10	113960050	T	G	ADRB1
chr10	114018378	C	A	ADRB1
chr10	114021608	T	G	ADRB1
chr10	114033896	G	C	ADRB1
chr10	114038333	A	G	ADRB1
chr10	114054165	C	T	ADRB1
chr10	114054633	C	T	ADRB1
chr10	114062119	T	A	ADRB1
chr10	114063765	G	T	ADRB1
chr10	113924252	TA	T	ADRB1
chr10	113942823	T	TTATA	ADRB1
chr10	113948791	ATG	A	ADRB1
chr10	113950434	GTAGA	G	ADRB1
chr10	113950562	G	GTAGATAGA	ADRB1
chr10	114007237	A	C	ADRB1
chr10	113956770	A	AT	ADRB1
chr10	113961424	T	TCA,TCACA	ADRB1
chr10	113985992	G	GGGAAGGAA	ADRB1
chr10	113993467	T	TA	ADRB1
chr10	113998465	C	CA	ADRB1
chr10	114004121	C	CAAA	ADRB1
chr10	114004389	CTTT	C	ADRB1
chr10	114006004	CTT	C	ADRB1
chr10	114011764	CT	C	ADRB1
chr10	114024225	AAGAAAGAAAG	A	ADRB1
chr10	114024235	G	GAGAAAGAA	ADRB1
chr10	114024480	GAGAA	G	ADRB1
chr10	114029514	AG	A	ADRB1
chr10	113957165	CT	C	ADRB1
chr10	114037138	A	AT	ADRB1
chr10	114005511	C	T	ADRB1
chr10	114005343	G	A	ADRB1
chr10	114098532	C	T	ADRB1
chr10	114108701	A	ACAG	ADRB1
chr10	113919749	T	C	ADRB1
chr10	113920206	A	G	ADRB1
chr10	113920236	T	C	ADRB1
chr10	113922340	A	G	ADRB1
chr10	113923197	G	A	ADRB1
chr10	113926325	G	A	ADRB1
chr10	113927344	A	G	ADRB1
chr10	113935192	G	A	ADRB1
chr10	113946126	C	T	ADRB1
chr10	113947562	G	T	ADRB1
chr10	114005510	A	G	ADRB1
chr10	113948208	G	T	ADRB1
chr10	113948937	A	G	ADRB1
chr10	113950454	G	A	ADRB1
chr10	113955287	G	A	ADRB1
chr10	113956877	A	G	ADRB1
chr10	113975527	G	A	ADRB1
chr10	113987343	C	G	ADRB1
chr10	113988853	G	A	ADRB1
chr10	113991923	G	T	ADRB1
chr10	113994370	G	T	ADRB1
chr10	113996145	A	G	ADRB1
chr10	113998514	G	C	ADRB1
chr10	114004273	C	T	ADRB1
chr10	113948658	T	A	ADRB1
chr10	114018402	C	A	ADRB1
chr10	114042503	C	CAAAA	ADRB1
chr10	114047197	TA	T	ADRB1
chr10	113969534	G	A	ADRB1
chr10	113969555	A	G	ADRB1
chr10	113971909	T	C	ADRB1
chr10	113972721	T	C	ADRB1
chr10	113977604	T	G	ADRB1
chr10	113978090	G	A	ADRB1
chr10	113978256	A	G	ADRB1
chr10	113982444	T	C	ADRB1
chr10	113983339	C	T	ADRB1
chr10	113985089	C	T	ADRB1
chr10	113985179	G	A	ADRB1
chr10	113989517	A	G	ADRB1
chr10	113964280	G	A	ADRB1
chr10	114003155	A	T	ADRB1
chr10	114011745	C	T	ADRB1
chr10	114012526	C	T	ADRB1
chr10	114013040	C	T	ADRB1
chr10	114014953	A	G	ADRB1
chr10	114015673	T	C	ADRB1
chr10	114015684	T	A	ADRB1
chr10	114015794	C	T	ADRB1
chr10	114016097	G	A	ADRB1
chr10	114017465	C	T	ADRB1
chr10	114018024	G	A	ADRB1
chr10	114018077	G	A	ADRB1
chr10	114018335	C	G	ADRB1
chr10	114009013	C	A	ADRB1
chr10	114045800	CTTTTT	C	ADRB1
chr10	113962975	C	A	ADRB1
chr10	113962809	C	T	ADRB1
chr10	114047958	CA	C	ADRB1
chr10	114050188	G	GT	ADRB1
chr10	114084021	T	TAATATA	ADRB1
chr10	114095374	G	GGT	ADRB1
chr10	114099590	A	ACTCC	ADRB1
chr10	114102302	TGG	T	ADRB1
chr10	114110197	C	CA	ADRB1
chr10	113926171	C	T	ADRB1
chr10	113930780	A	T	ADRB1
chr10	113933591	T	A	ADRB1
chr10	113940246	C	A	ADRB1
chr10	113946367	C	T	ADRB1
chr10	113962959	G	A	ADRB1
chr10	113948428	C	T	ADRB1
chr10	113957598	A	C	ADRB1
chr10	113957774	G	A	ADRB1
chr10	113959713	C	G	ADRB1
chr10	113960006	T	C	ADRB1
chr10	113960396	G	C	ADRB1
chr10	113960755	G	C	ADRB1
chr10	113960915	G	A	ADRB1
chr10	113961605	A	G	ADRB1
chr10	113961610	G	T	ADRB1
chr10	113961669	C	G	ADRB1
chr10	113961671	T	G	ADRB1
chr10	113962652	A	G	ADRB1
chr10	113951316	G	T	ADRB1
chr10	114098634	A	G	ADRB1
chr10	114024235	G	GAGAA	ADRB1
chr10	113948657	ATATATATATAT	A	ADRB1
chr10	114053733	C	T	ADRB1
chr10	114053737	C	T	ADRB1
chr10	114053834	C	G	ADRB1
chr10	114058974	A	G	ADRB1
chr10	114063343	A	T	ADRB1
chr10	114067125	G	A	ADRB1
chr10	114070945	G	A	ADRB1
chr10	114080680	T	C	ADRB1
chr10	114082443	C	T	ADRB1
chr10	114083398	C	A	ADRB1
chr10	114083442	G	T	ADRB1
chr10	114083839	T	A	ADRB1
chr10	114049255	G	A	ADRB1
chr10	114085112	T	A	ADRB1
chr10	114094988	A	G	ADRB1
chr10	114096949	C	A	ADRB1
chr10	114097638	C	T	ADRB1
chr10	114103572	C	A	ADRB1
chr10	114108241	G	C	ADRB1
chr10	113917373	T	TTACTA	ADRB1
chr10	113924181	CA	C,CAA	ADRB1
chr10	113928230	C	CTTTTTT	ADRB1
chr10	113942626	T	TTATATTA	ADRB1
chr10	113942669	AAT	A	ADRB1
chr10	113942766	ATAATATATAATATATAGTATAAATAATATATATTATATATATATAAAAC	A	ADRB1
chr10	113948645	CAAAAAA	C	ADRB1
chr10	114085763	T	C	ADRB1
chr10	113948692	T	TACAC	ADRB1
chr10	114048388	A	C	ADRB1
chr10	114045772	T	G	ADRB1
chr10	114033995	A	T	ADRB1
chr10	114034024	C	G	ADRB1
chr10	114034230	T	C	ADRB1
chr10	114034368	C	T	ADRB1
chr10	114034565	T	C	ADRB1
chr10	114035136	G	A	ADRB1
chr10	114035167	G	C	ADRB1
chr10	114035930	G	A	ADRB1
chr10	114036228	T	C	ADRB1
chr10	114036345	T	C	ADRB1
chr10	114036736	A	G	ADRB1
chr10	114036943	T	C	ADRB1
chr10	114045910	A	C	ADRB1
chr10	114037190	G	A	ADRB1
chr10	114038107	A	G	ADRB1
chr10	114039576	C	T	ADRB1
chr10	114040492	C	T	ADRB1
chr10	114041150	A	T	ADRB1
chr10	114041836	T	G	ADRB1
chr10	114041991	T	C	ADRB1
chr10	114043616	T	C	ADRB1
chr10	114044146	T	C	ADRB1
chr10	114044277	A	G	ADRB1
chr10	114044360	T	C	ADRB1
chr10	114045238	A	G	ADRB1
chr10	114045479	C	G	ADRB1
chr10	114037277	C	T	ADRB1
chr10	114033242	A	G	ADRB1
chr10	113948819	GTATA	G	ADRB1
chr10	113950235	TAGAC	T	ADRB1
chr10	114081315	T	TAA	ADRB1
chr10	114088130	TG	T	ADRB1
chr10	114098985	G	GT	ADRB1
chr10	114102253	CAA	C	ADRB1
chr10	114102302	TGGG	T	ADRB1
chr10	113951737	G	A	ADRB1
chr10	113959339	C	A	ADRB1
chr10	113975319	C	T	ADRB1
chr10	113975480	C	T	ADRB1
chr10	113986660	C	A	ADRB1
chr10	114018882	C	A	ADRB1
chr10	114024425	C	A	ADRB1
chr10	114079075	C	CTTT	ADRB1
chr10	114024617	T	C	ADRB1
chr10	114025991	C	T	ADRB1
chr10	114028335	G	A	ADRB1
chr10	114031064	G	C	ADRB1
chr10	114035557	T	C	ADRB1
chr10	114036553	C	T	ADRB1
chr10	114040878	A	C	ADRB1
chr10	114047123	C	T	ADRB1
chr10	114049133	C	T	ADRB1
chr10	114049229	G	A	ADRB1
chr10	114053034	T	C	ADRB1
chr10	114054242	G	A	ADRB1
chr10	114055193	G	A	ADRB1
chr10	114024981	G	C	ADRB1
chr10	113948825	GTGTATATATA	G	ADRB1
chr10	114052362	GT	G	ADRB1
chr10	114045800	C	CT	ADRB1
chr10	113950340	TGATA	T	ADRB1
chr10	113950562	GTAGA	G,GTAGATAGA	ADRB1
chr10	113951468	AT	A	ADRB1
chr10	113961424	T	TCACACACACA	ADRB1
chr10	113962919	G	GTC	ADRB1
chr10	113972329	A	AG	ADRB1
chr10	113972339	AGAC	A	ADRB1
chr10	113976700	TC	T	ADRB1
chr10	113985992	G	GGGAA	ADRB1
chr10	113986032	G	GGGAAGGAAGGAAGGAAGGAA	ADRB1
chr10	114004121	C	CAAAA	ADRB1
chr10	114011764	CTTTTTTTT	C	ADRB1
chr10	114046473	C	CA	ADRB1
chr10	114105706	AT	A	ADRB1
chr10	114024572	CA	C	ADRB1
chr10	114025591	GC	G	ADRB1
chr10	114028635	C	CGTGTGT	ADRB1
chr10	114030055	C	CCAA	ADRB1
chr10	114030702	CAAAAAAAA	C	ADRB1
chr10	114034726	TG	T	ADRB1
chr10	114035109	C	CAA	ADRB1
chr10	114037138	A	ATTTTTT	ADRB1
chr10	114039460	TTTTTC	T	ADRB1
chr10	114040888	T	TA	ADRB1
chr10	114042503	CAAAAA	C	ADRB1
chr10	114045777	TTTC	T	ADRB1
chr10	114024480	G	GAGAA	ADRB1
chr10	114106511	A	T	ADRB1
chr10	114031945	T	C	ADRB1
chr10	114030985	A	G	ADRB1
chr10	113950562	G	GTAGA,GTAGATAGA	ADRB1
chr10	113961424	TCA	T,TCACACACA	ADRB1
chr10	114024235	G	GAA	ADRB1
chr10	114024480	GAGAAAGAAAGAAAGAAAGAA	G,GAGAA	ADRB1
chr10	114025917	CT	C	ADRB1
chr10	114030702	CAAAAAAAAAAAAAAA	C	ADRB1
chr10	114047958	CAA	C	ADRB1
chr10	113917800	G	T	ADRB1
chr10	113918543	G	T	ADRB1
chr10	113928405	A	G	ADRB1
chr10	113929822	G	A	ADRB1
chr10	113934723	G	A	ADRB1
chr10	114059935	C	T	ADRB1
chr10	113942751	T	G	ADRB1
chr10	113945529	C	T	ADRB1
chr10	113946590	A	G	ADRB1
chr10	113946884	C	T	ADRB1
chr10	113948465	G	A	ADRB1
chr10	113948624	C	A	ADRB1
chr10	113948694	T	C	ADRB1
chr10	113948696	T	C	ADRB1
chr10	113948710	C	T	ADRB1
chr10	113948733	G	A	ADRB1
chr10	113948862	A	G	ADRB1
chr10	113949914	A	C	ADRB1
chr10	113952604	A	G	ADRB1
chr10	113943154	C	T	ADRB1
chr10	113966402	C	T	ADRB1
chr10	114049412	G	A	ADRB1
chr10	114040535	C	T	ADRB1
chr10	113948827	G	GTA	ADRB1
chr10	113961424	T	TCACA	ADRB1
chr10	113962919	G	GTCTCTCTCTCTCTCTCTCTCTCTCTCTC	ADRB1
chr10	113962973	ATC	A	ADRB1
chr10	113986019	AGGG	A	ADRB1
chr10	113986023	AGGGAG	A	ADRB1
chr10	114024215	A	AAG	ADRB1
chr10	114024221	G	GAA	ADRB1
chr10	114024235	G	GAA,GAGAAAGAAAGAAAGAA	ADRB1
chr10	114024480	GAGAAAGAA	G	ADRB1
chr10	114042329	A	AT	ADRB1
chr10	114045800	CTTTTT	C,CTTTTTT	ADRB1
chr10	114041306	C	A	ADRB1
chr10	114095370	AGG	A	ADRB1
chr10	113926397	T	A	ADRB1
chr10	113961159	G	T	ADRB1
chr10	113978085	G	A	ADRB1
chr10	113996261	T	C	ADRB1
chr10	114004622	C	A	ADRB1
chr10	114021878	G	C	ADRB1
chr10	114022618	G	A	ADRB1
chr10	114024464	G	T	ADRB1
chr10	114024773	A	T	ADRB1
chr10	114030731	A	C	ADRB1
chr10	114030735	A	C	ADRB1
chr10	114038428	C	T	ADRB1
chr10	114102302	TG	T	ADRB1
chr10	114031150	G	C	ADRB1
chr10	113969013	C	T	ADRB1
chr10	113969831	G	A	ADRB1
chr10	114022143	G	T	ADRB1
chr10	114022302	G	A	ADRB1
chr10	114022320	C	A	ADRB1
chr10	114022512	A	G	ADRB1
chr10	114022608	T	C	ADRB1
chr10	114022609	G	A	ADRB1
chr10	114022665	C	G	ADRB1
chr10	114023707	T	C	ADRB1
chr10	114024073	T	C	ADRB1
chr10	114024391	A	C	ADRB1
chr10	114024734	A	G	ADRB1
chr10	114024933	C	T	ADRB1
chr10	114019987	A	C	ADRB1
chr10	114025189	C	T	ADRB1
chr10	114027059	G	A	ADRB1
chr10	114027071	C	A	ADRB1
chr10	114027656	G	A	ADRB1
chr10	114028130	C	T	ADRB1
chr10	114028553	C	A	ADRB1
chr10	114028794	A	G	ADRB1
chr10	114029391	A	G	ADRB1
chr10	114029778	C	T	ADRB1
chr10	114029950	T	C	ADRB1
chr10	114030723	A	C	ADRB1
chr10	114030727	A	C	ADRB1
chr10	114030733	A	C	ADRB1
chr10	114026455	A	T	ADRB1
chr10	113969621	C	T	ADRB1
chr10	114018039	C	A	ADRB1
chr10	114014968	A	G	ADRB1
chr10	113971155	T	C	ADRB1
chr10	113974615	C	T	ADRB1
chr10	113976704	C	T	ADRB1
chr10	113978582	C	T	ADRB1
chr10	113979304	C	T	ADRB1
chr10	113980526	C	T	ADRB1
chr10	113983789	C	T	ADRB1
chr10	113984154	G	A	ADRB1
chr10	113984413	C	T	ADRB1
chr10	113984975	A	G	ADRB1
chr10	113985158	C	A	ADRB1
chr10	113986525	A	G	ADRB1
chr10	114017053	G	A	ADRB1
chr10	113987787	G	A	ADRB1
chr10	113989260	T	A	ADRB1
chr10	113991309	G	C	ADRB1
chr10	113993844	G	A	ADRB1
chr10	113993992	G	A	ADRB1
chr10	113994640	C	T	ADRB1
chr10	114001602	A	T	ADRB1
chr10	114003460	C	T	ADRB1
chr10	114008066	G	T	ADRB1
chr10	114008587	A	G	ADRB1
chr10	114010670	C	G	ADRB1
chr10	114011777	T	C	ADRB1
chr10	114013171	G	C	ADRB1
chr10	113988566	A	G	ADRB1
chr10	114105273	C	CTTTAA	ADRB1
chr10	114069296	C	T	ADRB1
chr10	114102773	CG	C	ADRB1
chr10	114001704	G	T	ADRB1
chr10	114002301	A	G	ADRB1
chr10	114002339	A	G	ADRB1
chr10	114002425	G	A	ADRB1
chr10	114002584	G	A	ADRB1
chr10	114002714	G	C	ADRB1
chr10	114002721	C	T	ADRB1
chr10	114002889	C	G	ADRB1
chr10	114003365	T	C	ADRB1
chr10	114003463	C	T	ADRB1
chr10	114003468	T	C	ADRB1
chr10	114003508	T	C	ADRB1
chr10	114003556	A	G	ADRB1
chr10	114003869	T	C	ADRB1
chr10	114003983	T	A	ADRB1
chr10	114004037	A	G	ADRB1
chr10	114004224	G	A	ADRB1
chr10	114004231	C	T	ADRB1
chr10	114004331	T	G	ADRB1
chr10	114004644	C	T	ADRB1
chr10	114004646	T	A	ADRB1
chr10	114004854	C	A	ADRB1
chr10	114004989	G	A	ADRB1
chr10	114005111	C	T	ADRB1
chr10	114005115	G	A	ADRB1
chr10	114001686	A	G	ADRB1
chr10	114001593	G	A	ADRB1
chr10	114001393	A	G	ADRB1
chr10	114001262	T	A	ADRB1
chr10	113989982	T	G	ADRB1
chr10	113991243	C	T	ADRB1
chr10	113993163	T	C	ADRB1
chr10	113994766	C	G	ADRB1
chr10	113995423	T	C	ADRB1
chr10	113996150	T	G	ADRB1
chr10	113996371	T	C	ADRB1
chr10	113996604	A	G	ADRB1
chr10	113996912	G	C	ADRB1
chr10	113997049	C	T	ADRB1
chr10	113997102	C	T	ADRB1
chr10	113997364	C	T	ADRB1
chr10	114005352	G	C	ADRB1
chr10	113997448	C	T	ADRB1
chr10	113998381	G	A	ADRB1
chr10	113998392	G	A	ADRB1
chr10	113998697	G	A	ADRB1
chr10	113998749	G	A	ADRB1
chr10	113998857	T	C	ADRB1
chr10	113999192	C	T	ADRB1
chr10	113999919	A	T	ADRB1
chr10	114000323	G	C	ADRB1
chr10	114000372	A	G	ADRB1
chr10	114000753	T	C	ADRB1
chr10	114000937	A	G	ADRB1
chr10	114001217	A	T	ADRB1
chr10	113998105	T	C	ADRB1
chr10	114005572	T	C	ADRB1
chr10	114005585	T	C	ADRB1
chr10	114005607	T	C	ADRB1
chr10	114011886	T	C	ADRB1
chr10	114012146	C	T	ADRB1
chr10	114012306	C	T	ADRB1
chr10	114012341	C	T	ADRB1
chr10	114012419	T	A	ADRB1
chr10	114012482	G	C	ADRB1
chr10	114012654	C	T	ADRB1
chr10	114013101	C	T	ADRB1
chr10	114013256	C	T	ADRB1
chr10	114013323	C	T	ADRB1
chr10	114013476	C	T	ADRB1
chr10	114013537	G	A	ADRB1
chr10	114011854	T	C	ADRB1
chr10	114013609	C	T	ADRB1
chr10	114014383	C	T	ADRB1
chr10	114014630	G	T	ADRB1
chr10	114014760	G	C	ADRB1
chr10	114019558	A	G	ADRB1
chr10	114019958	A	C	ADRB1
chr10	114020362	C	T	ADRB1
chr10	114020610	G	T	ADRB1
chr10	114020931	T	C	ADRB1
chr10	114021321	G	A	ADRB1
chr10	114021395	C	T	ADRB1
chr10	114021768	T	C	ADRB1
chr10	114021788	T	C	ADRB1
chr10	114013646	A	G	ADRB1
chr10	113989376	G	T	ADRB1
chr10	114011836	C	G	ADRB1
chr10	114010620	G	T	ADRB1
chr10	114005637	G	A	ADRB1
chr10	114005672	C	T	ADRB1
chr10	114005763	G	A	ADRB1
chr10	114005837	G	A	ADRB1
chr10	114005889	T	C	ADRB1
chr10	114005934	A	T	ADRB1
chr10	114005978	C	T	ADRB1
chr10	114006213	A	G	ADRB1
chr10	114006297	C	T	ADRB1
chr10	114006439	T	A	ADRB1
chr10	114007537	T	A	ADRB1
chr10	114007627	C	T	ADRB1
chr10	114011509	A	G	ADRB1
chr10	114007781	T	C	ADRB1
chr10	114008418	A	G	ADRB1
chr10	114008735	C	G	ADRB1
chr10	114009268	A	C	ADRB1
chr10	114009375	G	A	ADRB1
chr10	114009602	G	T	ADRB1
chr10	114009728	G	C	ADRB1
chr10	114009799	A	G	ADRB1
chr10	114010039	T	A	ADRB1
chr10	114010160	T	C	ADRB1
chr10	114010422	A	G	ADRB1
chr10	114010469	T	G	ADRB1
chr10	114010521	G	C	ADRB1
chr10	114008153	T	C	ADRB1
chr10	113988877	G	T	ADRB1
chr10	113988574	T	G	ADRB1
chr10	113988329	G	T	ADRB1
chr10	113938556	T	C	ADRB1
chr10	113941756	T	C	ADRB1
chr10	113942369	T	C	ADRB1
chr10	113942755	A	T	ADRB1
chr10	113943223	C	T	ADRB1
chr10	113943498	C	T	ADRB1
chr10	113943525	T	C	ADRB1
chr10	113944397	A	G	ADRB1
chr10	113944699	C	A	ADRB1
chr10	113945220	A	G	ADRB1
chr10	113946407	C	G	ADRB1
chr10	113947537	A	G	ADRB1
chr10	113938269	C	T	ADRB1
chr10	113948660	T	A	ADRB1
chr10	113948823	A	G	ADRB1
chr10	113948829	A	G	ADRB1
chr10	113948831	A	G	ADRB1
chr10	113949388	A	T	ADRB1
chr10	113949444	C	A	ADRB1
chr10	113950904	T	A	ADRB1
chr10	113951924	A	G	ADRB1
chr10	113952307	A	G	ADRB1
chr10	113953807	A	G	ADRB1
chr10	113956541	A	G	ADRB1
chr10	113957640	C	T	ADRB1
chr10	113960447	C	T	ADRB1
chr10	113948821	A	G	ADRB1
chr10	113960562	T	G	ADRB1
chr10	113938159	C	T	ADRB1
chr10	113937484	G	A	ADRB1
chr10	113917322	T	A	ADRB1
chr10	113918351	T	C	ADRB1
chr10	113918519	T	A	ADRB1
chr10	113918833	T	C	ADRB1
chr10	113919399	C	G	ADRB1
chr10	113920837	C	T	ADRB1
chr10	113921176	C	T	ADRB1
chr10	113921480	G	T	ADRB1
chr10	113924794	C	T	ADRB1
chr10	113925428	G	A	ADRB1
chr10	113926383	G	C	ADRB1
chr10	113926683	A	G	ADRB1
chr10	113937850	C	T	ADRB1
chr10	113927109	G	T	ADRB1
chr10	113928253	A	G	ADRB1
chr10	113930044	C	T	ADRB1
chr10	113930475	A	G	ADRB1
chr10	113934686	T	C	ADRB1
chr10	113934813	A	G	ADRB1
chr10	113934873	A	C	ADRB1
chr10	113935328	A	C	ADRB1
chr10	113935979	A	T	ADRB1
chr10	113936071	A	C	ADRB1
chr10	113936107	A	T	ADRB1
chr10	113936127	T	C	ADRB1
chr10	113937419	A	G	ADRB1
chr10	113927212	C	T	ADRB1
chr10	114026319	T	C	ADRB1
chr10	113962629	C	T	ADRB1
chr10	113962945	A	C	ADRB1
chr10	113976431	C	G	ADRB1
chr10	113976670	C	T	ADRB1
chr10	113976676	T	C	ADRB1
chr10	113977016	G	T	ADRB1
chr10	113977215	G	A	ADRB1
chr10	113977317	A	G	ADRB1
chr10	113977585	G	C	ADRB1
chr10	113977713	C	T	ADRB1
chr10	113977800	C	A	ADRB1
chr10	113978800	T	A	ADRB1
chr10	113979470	C	T	ADRB1
chr10	113982069	T	G	ADRB1
chr10	113976338	C	T	ADRB1
chr10	113982687	T	C	ADRB1
chr10	113982846	G	T	ADRB1
chr10	113983445	T	C	ADRB1
chr10	113984426	A	T	ADRB1
chr10	113986344	C	T	ADRB1
chr10	113986792	A	C	ADRB1
chr10	113986932	C	G	ADRB1
chr10	113987326	G	A	ADRB1
chr10	113987494	G	T	ADRB1
chr10	113987983	A	G	ADRB1
chr10	113988027	T	C	ADRB1
chr10	113988161	T	G	ADRB1
chr10	113988238	A	G	ADRB1
chr10	113982718	A	G	ADRB1
chr10	113962943	A	C	ADRB1
chr10	113976054	A	T	ADRB1
chr10	113975041	A	G	ADRB1
chr10	113963390	C	G	ADRB1
chr10	113964938	C	T	ADRB1
chr10	113965521	A	G	ADRB1
chr10	113965606	T	C	ADRB1
chr10	113967448	A	G	ADRB1
chr10	113967524	G	A	ADRB1
chr10	113967780	A	G	ADRB1
chr10	113968263	G	A	ADRB1
chr10	113969240	G	A	ADRB1
chr10	113970222	G	A	ADRB1
chr10	113970500	G	A	ADRB1
chr10	113970971	A	G	ADRB1
chr10	113975176	A	C	ADRB1
chr10	113971745	C	T	ADRB1
chr10	113971941	G	T	ADRB1
chr10	113971957	G	A	ADRB1
chr10	113972085	T	A	ADRB1
chr10	113972125	C	T	ADRB1
chr10	113972856	C	A	ADRB1
chr10	113972871	T	C	ADRB1
chr10	113973138	A	G	ADRB1
chr10	113973368	G	A	ADRB1
chr10	113973399	T	C	ADRB1
chr10	113973616	C	T	ADRB1
chr10	113974035	T	G	ADRB1
chr10	113974829	C	T	ADRB1
chr10	113971819	T	G	ADRB1
chr10	114027125	T	C	ADRB1
chr10	114028736	A	G	ADRB1
chr10	114029616	C	T	ADRB1
chr10	113924181	CA	C	ADRB1
chr10	113924251	A	AT	ADRB1
chr10	113925905	ATTTTTTTTT	A	ADRB1
chr10	113932993	AGGAT	A	ADRB1
chr10	113934833	G	GA	ADRB1
chr10	113939100	CT	C	ADRB1
chr10	113942615	TATAATATATATTATATTATATATTATATATAGTATAA	T	ADRB1
chr10	113942744	A	AATAATATATATTAT	ADRB1
chr10	113942823	T	TTA	ADRB1
chr10	113943715	GA	G	ADRB1
chr10	113948371	CA	C	ADRB1
chr10	113948657	AT	A	ADRB1
chr10	113923627	GAC	G	ADRB1
chr10	113948682	TATATATATATATATATATATATAC	T	ADRB1
chr10	113949011	G	GA	ADRB1
chr10	113950562	G	GTAGA	ADRB1
chr10	113950951	CT	C	ADRB1
chr10	113951496	AT	A	ADRB1
chr10	113957605	TG	T	ADRB1
chr10	113961424	T	TCA	ADRB1
chr10	113962957	ATG	A	ADRB1
chr10	113962969	ATATATC	A	ADRB1
chr10	113967810	C	CT	ADRB1
chr10	113967924	T	TCTCCTGCTTCGGC	ADRB1
chr10	113969249	TG	T	ADRB1
chr10	113972317	C	CA	ADRB1
chr10	113948791	A	ATG	ADRB1
chr10	113972361	G	GT	ADRB1
chr10	114109687	A	G	ADRB1
chr10	114106335	T	G	ADRB1
chr10	114101396	T	G	ADRB1
chr10	114101433	C	T	ADRB1
chr10	114101704	T	G	ADRB1
chr10	114102357	T	C	ADRB1
chr10	114102670	A	T	ADRB1
chr10	114102702	T	C	ADRB1
chr10	114102721	T	G	ADRB1
chr10	114102996	A	G	ADRB1
chr10	114103460	C	G	ADRB1
chr10	114103815	C	T	ADRB1
chr10	114103872	C	T	ADRB1
chr10	114103949	A	G	ADRB1
chr10	114109251	G	A	ADRB1
chr10	114104139	T	C	ADRB1
chr10	114104276	G	A	ADRB1
chr10	114104371	G	T	ADRB1
chr10	114104374	G	A	ADRB1
chr10	114104703	G	A	ADRB1
chr10	114105639	T	C	ADRB1
chr10	114105979	T	C	ADRB1
chr10	114106027	A	G	ADRB1
chr10	114106071	A	C	ADRB1
chr10	114106090	A	G	ADRB1
chr10	114106222	C	T	ADRB1
chr10	114106321	C	T	ADRB1
chr10	114106333	T	A	ADRB1
chr10	114104147	C	G	ADRB1
chr10	114101254	C	T	ADRB1
chr10	113975679	A	AG	ADRB1
chr10	113975894	A	ATGTGTGTGTG	ADRB1
chr10	114059546	T	TA	ADRB1
chr10	114066848	G	GT	ADRB1
chr10	114067427	CT	C	ADRB1
chr10	114067732	C	CTTTTTTTTTTTTTTT	ADRB1
chr10	114068173	T	TC	ADRB1
chr10	114069676	ATG	A	ADRB1
chr10	114069752	GT	G	ADRB1
chr10	114072227	C	CA	ADRB1
chr10	114073482	AT	A	ADRB1
chr10	114074225	AC	A	ADRB1
chr10	114074286	C	CTGTT	ADRB1
chr10	114074950	A	AAAAG,AAAAAG	ADRB1
chr10	114056248	GA	G	ADRB1
chr10	114079075	CTTTTTTTTT	C,CTTTTTTTTTTTT	ADRB1
chr10	114085900	T	TA	ADRB1
chr10	114086715	CG	C	ADRB1
chr10	114089180	TA	T	ADRB1
chr10	114089472	C	CA	ADRB1
chr10	114089637	CA	C,CAA	ADRB1
chr10	114095374	GGTGT	G	ADRB1
chr10	114097638	C	CCA	ADRB1
chr10	114098144	CT	C	ADRB1
chr10	114102311	G	GGC	ADRB1
chr10	114102691	CTTTCTT	C	ADRB1
chr10	114102746	AG	A	ADRB1
chr10	114102756	TG	T	ADRB1
chr10	114080467	A	AT	ADRB1
chr10	113975854	GGAGAGAGAAAGA	G	ADRB1
chr10	114051684	C	CT	ADRB1
chr10	114047197	TAA	T	ADRB1
chr10	113976699	TTCCC	T	ADRB1
chr10	113985286	CT	C	ADRB1
chr10	113985992	G	GGGAAGGAAGGAGGGAA	ADRB1
chr10	113986032	G	GGGAAGGAAGGAA	ADRB1
chr10	113993115	CAAAAAAAAAAAAAAAAAAAA	C	ADRB1
chr10	113998073	G	GT	ADRB1
chr10	113998460	TG	T	ADRB1
chr10	113998465	CAA	C	ADRB1
chr10	114001091	GCAGCATCCAGA	G	ADRB1
chr10	114002806	A	ATTT	ADRB1
chr10	114003127	ATT	A	ADRB1
chr10	114004121	C	CAA	ADRB1
chr10	114050188	GTT	G	ADRB1
chr10	114004389	CTTTT	C	ADRB1
chr10	114011741	CTTTCTCT	C	ADRB1
chr10	114011764	CTTTTT	C	ADRB1
chr10	114012220	CTTTTTTTTTTTTTTTTTT	C	ADRB1
chr10	114012407	AT	A	ADRB1
chr10	114024200	GGAAA	G	ADRB1
chr10	114024229	AAGAAAG	A	ADRB1
chr10	114024233	AAG	A	ADRB1
chr10	114024480	GAGAAAGAAAGAAAGAAAGAA	G	ADRB1
chr10	114037138	A	ATT	ADRB1
chr10	114039460	T	TTTTTC	ADRB1
chr10	114042503	C	CAAAAA	ADRB1
chr10	114045797	C	CTT	ADRB1
chr10	114006004	CTTT	C,CT	ADRB1
chr10	114102782	TG	T	ADRB1
chr10	114101163	T	C	ADRB1
chr10	114100885	C	T	ADRB1
chr10	114062236	T	G	ADRB1
chr10	114062266	A	G	ADRB1
chr10	114062342	T	G	ADRB1
chr10	114062784	C	T	ADRB1
chr10	114067234	C	T	ADRB1
chr10	114068357	G	A	ADRB1
chr10	114068358	C	A	ADRB1
chr10	114068380	A	G	ADRB1
chr10	114068398	A	C	ADRB1
chr10	114068497	C	G	ADRB1
chr10	114068673	G	A	ADRB1
chr10	114068805	T	C	ADRB1
chr10	114062179	T	C	ADRB1
chr10	114069083	C	T	ADRB1
chr10	114069958	T	C	ADRB1
chr10	114070113	C	G	ADRB1
chr10	114070948	G	A	ADRB1
chr10	114071196	A	G	ADRB1
chr10	114071210	A	G	ADRB1
chr10	114071269	A	G	ADRB1
chr10	114071297	G	A	ADRB1
chr10	114071458	T	C	ADRB1
chr10	114073063	T	G	ADRB1
chr10	114076360	G	C	ADRB1
chr10	114076383	A	T	ADRB1
chr10	114076409	G	T	ADRB1
chr10	114055274	G	A	ADRB1
chr10	114076458	C	T	ADRB1
chr10	114062058	G	A	ADRB1
chr10	114059280	A	G	ADRB1
chr10	114030246	T	C	ADRB1
chr10	114032303	G	A	ADRB1
chr10	114033028	G	A	ADRB1
chr10	114033949	A	T	ADRB1
chr10	114036357	G	T	ADRB1
chr10	114039136	A	G	ADRB1
chr10	114041494	T	C	ADRB1
chr10	114044447	G	T	ADRB1
chr10	114045297	G	C	ADRB1
chr10	114045298	G	T	ADRB1
chr10	114047257	C	T	ADRB1
chr10	114048298	C	T	ADRB1
chr10	114059465	A	G	ADRB1
chr10	114048505	A	C	ADRB1
chr10	114049822	C	T	ADRB1
chr10	114050219	C	T	ADRB1
chr10	114050652	C	G	ADRB1
chr10	114050909	A	C	ADRB1
chr10	114051382	A	G	ADRB1
chr10	114051657	C	T	ADRB1
chr10	114051718	G	A	ADRB1
chr10	114052223	A	G	ADRB1
chr10	114053588	G	T	ADRB1
chr10	114053779	T	C	ADRB1
chr10	114055047	T	A	ADRB1
chr10	114057218	G	A	ADRB1
chr10	114048976	C	G	ADRB1
chr10	114101097	C	T	ADRB1
chr10	114077123	A	G	ADRB1
chr10	114077876	C	T	ADRB1
chr10	114093665	A	T	ADRB1
chr10	114093987	G	A	ADRB1
chr10	114094347	A	G	ADRB1
chr10	114094686	C	T	ADRB1
chr10	114094810	C	T	ADRB1
chr10	114095102	C	A	ADRB1
chr10	114095330	G	C	ADRB1
chr10	114095622	C	G	ADRB1
chr10	114095784	T	C	ADRB1
chr10	114095864	G	T	ADRB1
chr10	114095953	A	G	ADRB1
chr10	114096410	C	T	ADRB1
chr10	114093621	C	G	ADRB1
chr10	114096691	G	A	ADRB1
chr10	114096905	T	C	ADRB1
chr10	114097059	T	C	ADRB1
chr10	114097074	A	C	ADRB1
chr10	114097164	A	G	ADRB1
chr10	114097317	C	T	ADRB1
chr10	114097980	T	C	ADRB1
chr10	114098213	A	G	ADRB1
chr10	114099000	G	A	ADRB1
chr10	114100098	T	C	ADRB1
chr10	114100299	T	C	ADRB1
chr10	114100734	T	C	ADRB1
chr10	114100773	G	A	ADRB1
chr10	114096704	T	G	ADRB1
chr10	114077636	A	G	ADRB1
chr10	114092783	A	G	ADRB1
chr10	114091944	T	A	ADRB1
chr10	114078658	T	C	ADRB1
chr10	114078661	A	C	ADRB1
chr10	114078672	A	T	ADRB1
chr10	114079331	G	A	ADRB1
chr10	114079857	G	A	ADRB1
chr10	114080803	G	A	ADRB1
chr10	114081240	G	A	ADRB1
chr10	114083512	T	C	ADRB1
chr10	114083902	A	T	ADRB1
chr10	114084286	A	C	ADRB1
chr10	114084517	G	A	ADRB1
chr10	114084518	C	A	ADRB1
chr10	114092134	G	A	ADRB1
chr10	114084527	C	G	ADRB1
chr10	114086003	T	C	ADRB1
chr10	114086388	C	T	ADRB1
chr10	114087442	C	T	ADRB1
chr10	114088068	C	A	ADRB1
chr10	114088613	A	C	ADRB1
chr10	114089007	C	G	ADRB1
chr10	114089038	A	G	ADRB1
chr10	114089464	T	C	ADRB1
chr10	114089498	G	A	ADRB1
chr10	114089639	A	G	ADRB1
chr10	114089714	G	T	ADRB1
chr10	114091808	T	C	ADRB1
chr10	114085930	C	T	ADRB1
chr10	114058001	C	T	ADRB1
chr10	114001290	C	T	ADRB1
chr10	114059314	G	C	ADRB1
chr10	114061781	G	C	ADRB1
chr10	114062424	G	T	ADRB1
chr10	114063259	G	A	ADRB1
chr10	114070893	C	T	ADRB1
chr10	114071560	A	G	ADRB1
chr10	114077186	T	C	ADRB1
chr10	114081855	T	A	ADRB1
chr10	114086343	G	C	ADRB1
chr10	114091974	G	A	ADRB1
chr10	114108610	A	G	ADRB1
chr10	113925863	TG	T	ADRB1
chr10	113938656	AT	A	ADRB1
chr10	113942636	TATTATATATAGTATAA	T	ADRB1
chr10	113962941	C	CTCTCTCTCTCTCTA	ADRB1
chr10	113986032	G	GGGAGGGAGGGAAGGAA	ADRB1
chr10	114018882	C	CA	ADRB1
chr10	114024235	GAGAAAGAA	G,GAAAGAAAGAA	ADRB1
chr10	114031616	CAG	C	ADRB1
chr10	114036531	A	AT	ADRB1
chr10	114039460	T	TTTTTCTTTTCTTTTCTTTTC	ADRB1
chr10	114050188	GT	G	ADRB1
chr10	114051684	C	CTT	ADRB1
chr10	114058312	GC	G	ADRB1
chr10	114058373	TAGATATTACATAACACCTAAGCAGATATC	T	ADRB1
chr10	114061787	AG	A	ADRB1
chr10	114059390	A	G	ADRB1
chr10	114056922	C	G	ADRB1
chr10	114055508	C	A	ADRB1
chr10	114050701	A	C	ADRB1
chr10	113936630	C	T	ADRB1
chr10	113936712	A	G	ADRB1
chr10	113938081	C	T	ADRB1
chr10	113942351	C	T	ADRB1
chr10	113942357	T	C	ADRB1
chr10	113942632	T	A	ADRB1
chr10	113944648	G	C	ADRB1
chr10	113946217	C	T	ADRB1
chr10	113948485	G	C	ADRB1
chr10	113948664	T	A	ADRB1
chr10	113948666	T	A	ADRB1
chr10	113959364	C	A	ADRB1
chr10	114089637	C	CA	ADRB1
chr10	113972196	G	A	ADRB1
chr10	113987532	C	T	ADRB1
chr10	113993866	G	A	ADRB1
chr10	113995064	C	T	ADRB1
chr10	113999178	A	G	ADRB1
chr10	114025002	T	G	ADRB1
chr10	114033743	C	T	ADRB1
chr10	114036106	A	G	ADRB1
chr10	114038332	G	T	ADRB1
chr10	114038461	A	G	ADRB1
chr10	114040126	C	T	ADRB1
chr10	114047978	G	A	ADRB1
chr10	114049705	A	G	ADRB1
chr10	113979591	A	G	ADRB1
chr10	114102311	G	GGGC	ADRB1
chr10	113974049	G	T	ADRB1
chr10	113992661	G	A	ADRB1
chr10	113997708	C	CA	ADRB1
chr10	114002806	A	AT,ATTT	ADRB1
chr10	114024235	GAGAAAGAA	G,GAGAAAGAAAGAAAGAAAGAA	ADRB1
chr10	114024427	CA	C	ADRB1
chr10	114037138	AT	A	ADRB1
chr10	114095374	GGTGTGTGT	G	ADRB1
chr10	113920042	A	G	ADRB1
chr10	113926508	A	T	ADRB1
chr10	113928501	T	C	ADRB1
chr10	113939226	G	A	ADRB1
chr10	113939972	C	T	ADRB1
chr10	113960077	G	A	ADRB1
chr10	113961424	TCACA	T,TCACACACA	ADRB1
chr10	113962939	C	A	ADRB1
chr10	113987542	T	C	ADRB1
chr10	113999937	G	T	ADRB1
chr10	114003760	C	T	ADRB1
chr10	114011095	G	A	ADRB1
chr10	114011096	T	C	ADRB1
chr10	114011097	C	T	ADRB1
chr10	114011119	T	C	ADRB1
chr10	114026070	A	T	ADRB1
chr10	114040046	A	G	ADRB1
chr10	114071507	A	G	ADRB1
chr10	114079257	T	A	ADRB1
chr10	114087588	C	T	ADRB1
chr10	113962941	C	A	ADRB1
chr10	113935720	G	A	ADRB1
chr10	113948659	ATATATAT	A	ADRB1
chr10	113933579	TTTTTC	T	ADRB1
chr10	113995639	C	T	ADRB1
chr10	114038449	C	T	ADRB1
chr10	114089853	T	C	ADRB1
chr10	114024480	GAGAAAGAAAGAAAGAAAGAAAGAAAGAA	G,GAGAAAGAAAGAA	ADRB1
chr10	114030702	CAAAAAAAAAAAAAAAA	C	ADRB1
chr10	114042503	CAAAAAA	C,CAAAAAAAAAA	ADRB1
chr10	113996652	C	A	ADRB1
chr10	114012220	C	CTTTTTTTTTTTTT	ADRB1
chr10	114030702	C	CAA	ADRB1
chr10	113930450	A	G	ADRB1
chr10	113930929	C	T	ADRB1
chr10	113931664	G	T	ADRB1
chr10	113938757	TA	T	ADRB1
chr10	113931754	C	T	ADRB1
chr10	113934322	C	T	ADRB1
chr10	113934952	C	T	ADRB1
chr10	113938424	C	T	ADRB1
chr10	113992305	G	A	ADRB1
chr10	113999270	C	T	ADRB1
chr10	113999917	A	G	ADRB1
chr10	114000200	A	G	ADRB1
chr10	114005308	C	T	ADRB1
chr10	114011692	T	C	ADRB1
chr10	114017466	G	C	ADRB1
chr10	114045807	T	C	ADRB1
chr10	114047977	A	G	ADRB1
chr10	113932380	A	G	ADRB1
chr10	113934569	G	A	ADRB1
chr10	113933899	G	A	ADRB1
chr10	113932427	G	T	ADRB1
chr10	114037179	G	A	ADRB1
chr10	114038189	A	T	ADRB1
chr10	114040388	A	G	ADRB1
chr10	114041218	G	A	ADRB1
chr10	114041280	G	A	ADRB1
chr10	114042195	G	A	ADRB1
chr10	114042328	T	A	ADRB1
chr10	114047979	G	A	ADRB1
chr10	114054086	C	T	ADRB1
chr10	114059160	C	A	ADRB1
chr10	114059181	G	T	ADRB1
chr10	114062621	T	A	ADRB1
chr10	114036576	G	A	ADRB1
chr10	114063154	C	T	ADRB1
chr10	114084409	G	C	ADRB1
chr10	114110862	T	G	ADRB1
chr10	113924252	T	TA	ADRB1
chr10	113948656	AATATATAT	A	ADRB1
chr10	113951496	AT	A,ATT	ADRB1
chr10	113972676	G	GT	ADRB1
chr10	113986016	AGGAG	A	ADRB1
chr10	114010023	TA	T	ADRB1
chr10	114011764	CTTTT	C	ADRB1
chr10	114012220	CTTTTTTTTTTTTTTTTTTTT	C,CTTTTTTTTTTTT	ADRB1
chr10	114024267	AAG	A	ADRB1
chr10	114038179	C	CT	ADRB1
chr10	114066712	G	A	ADRB1
chr10	114045797	C	CTTTT	ADRB1
chr10	114034258	T	A	ADRB1
chr10	114026677	G	A	ADRB1
chr10	114018998	AAGAGAGAGAC	A	ADRB1
chr10	114024442	AAAAG	A	ADRB1
chr10	114028635	C	CGT	ADRB1
chr10	114035109	CA	C	ADRB1
chr10	114039866	G	GT	ADRB1
chr10	114045788	TTC	T	ADRB1
chr10	114062317	CACAG	C	ADRB1
chr10	114089637	CAA	C	ADRB1
chr10	114095374	GGTGT	G,GGT	ADRB1
chr10	113931412	C	T	ADRB1
chr10	113942652	A	T	ADRB1
chr10	113942816	T	G	ADRB1
chr10	114027769	G	A	ADRB1
chr10	113954444	A	G	ADRB1
chr10	113979041	C	T	ADRB1
chr10	113983227	G	T	ADRB1
chr10	114003095	C	T	ADRB1
chr10	114004012	C	T	ADRB1
chr10	114004675	C	G	ADRB1
chr10	114006678	A	G	ADRB1
chr10	114011122	T	G	ADRB1
chr10	114013995	A	G	ADRB1
chr10	114015165	T	A	ADRB1
chr10	114017834	C	T	ADRB1
chr10	114023135	G	A	ADRB1
chr10	114023635	G	A	ADRB1
chr10	113972338	A	G	ADRB1
chr10	114101059	G	A	ADRB1
chr10	114084171	CCTT	C	ADRB1
chr10	114002637	A	G	ADRB1
chr10	114030747	C	A	ADRB1
chr10	114030751	C	A	ADRB1
chr10	114042439	C	G	ADRB1
chr10	114045572	G	C	ADRB1
chr10	114055036	A	G	ADRB1
chr10	114060162	G	A	ADRB1
chr10	114073991	C	T	ADRB1
chr10	114081663	C	T	ADRB1
chr10	114082470	A	G	ADRB1
chr10	113928230	C	CTTTTTTTT	ADRB1
chr10	113948682	TATATATATATATATATATATATACACAC	T	ADRB1
chr10	113964554	CT	C	ADRB1
chr10	114018743	A	G	ADRB1
chr10	113985992	G	GGGAAGGAAGGAA	ADRB1
chr10	114036962	CTTTTTTTTTTTT	C	ADRB1
chr10	114045800	CTTTTTT	C	ADRB1
chr10	114101972	T	TAGTTAGATAATTATAAACAATGG	ADRB1
chr10	114101974	GCC	G	ADRB1
chr10	113926123	T	G	ADRB1
chr10	113931590	C	A	ADRB1
chr10	114007670	T	G	ADRB1
chr10	114107833	T	A	ADRB1
chr10	114045800	CTTTT	C	ADRB1
chr10	114088131	GT	G	ADRB1
chr10	113957532	C	G	ADRB1
chr10	114102695	C	CTTTTTTTT	ADRB1
chr10	114024480	GAGAAAGAAAGAAAGAAAGAA	G,GAGAAAGAAAGAAAGAAAGAAAGAA	ADRB1
chr10	114102695	C	CTTTTTTTTTTT	ADRB1
chr10	114012423	A	G	ADRB1
chr10	113983135	C	T	ADRB1
chr10	114042336	T	A	ADRB1
chr10	114044249	C	T	ADRB1
chr10	114102701	T	C	ADRB1
chr10	113925905	ATTTTTTTTTT	A	ADRB1
chr10	113948645	CA	C	ADRB1
chr10	113948686	TATATATATATATATATATACACAC	T	ADRB1
chr10	113950562	G	GTAGA,GTAGATAGATAGA	ADRB1
chr10	114012220	C	CTTTTTTTTTTTT	ADRB1
chr10	114030702	CAAA	C	ADRB1
chr10	114060330	ATTGTT	A	ADRB1
chr10	114060336	AC	A	ADRB1
chr10	114102691	CTTTCT	C	ADRB1
chr10	113999761	G	A	ADRB1
chr10	113927671	A	G	ADRB1
chr10	114059443	G	A	ADRB1
chr10	114065234	T	C	ADRB1
chr10	113985286	CTT	C	ADRB1
chr10	114018881	C	CAAAAAAAA	ADRB1
chr10	114024164	AAAAG	A	ADRB1
chr10	114062499	GTTTGTT	G	ADRB1
chr10	114089637	CAAA	C	ADRB1
chr10	113935214	G	A	ADRB1
chr10	113935352	G	A	ADRB1
chr10	113941598	T	G	ADRB1
chr10	113968171	C	T	ADRB1
chr10	113976984	C	T	ADRB1
chr10	113998190	G	C	ADRB1
chr10	114107410	C	A	ADRB1
chr10	114109218	T	C	ADRB1
chr10	113928822	C	CA	ADRB1
chr10	113986032	G	GGGAA	ADRB1
chr10	113925813	A	G	ADRB1
chr10	113926861	G	A	ADRB1
chr10	114058565	G	A	ADRB1
chr10	114071753	G	T	ADRB1
chr10	114085204	C	T	ADRB1
chr10	114087616	C	T	ADRB1
chr10	113986032	G	GGGAGGGAGGGAGGGAGGGAAGGAA	ADRB1
chr10	113955729	T	G	ADRB1
chr10	113965918	C	T	ADRB1
chr10	114083900	A	G	ADRB1
chr10	113948371	C	CAA	ADRB1
chr10	113962941	C	CTATATATATA	ADRB1
chr10	113998465	C	CAA	ADRB1
chr10	113921592	T	C	ADRB1
chr10	113927596	T	C	ADRB1
chr10	113998311	C	G	ADRB1
chr10	114038078	G	A	ADRB1
chr10	114062068	T	C	ADRB1
chr10	114075835	C	T	ADRB1
chr10	114080928	G	A	ADRB1
chr10	114086390	G	C	ADRB1
chr10	114101200	C	T	ADRB1
chr10	114105065	G	A	ADRB1
chr10	113999227	C	T	ADRB1
chr10	114024267	A	C	ADRB1
chr10	114098869	C	CT	ADRB1
chr10	114036168	A	T	ADRB1
chr10	113972952	T	C	ADRB1
chr10	114102311	G	GGGGGGC	ADRB1
chr10	114098144	C	CT	ADRB1
chr10	113942995	T	C	ADRB1
chr10	113944825	G	A	ADRB1
chr10	113970642	C	T	ADRB1
chr10	113972281	C	T	ADRB1
chr10	113986170	C	T	ADRB1
chr10	114034837	G	A	ADRB1
chr10	114034838	C	A	ADRB1
chr10	114073027	C	T	ADRB1
chr10	114090114	A	G	ADRB1
chr10	113948827	G	GTATATATATATATATATATATATA	ADRB1
chr10	113949011	G	GAA	ADRB1
chr10	114102695	C	CTTTTTTTTT	ADRB1
chr10	113950562	G	GTAGATAGA,GTAGATAGATAGA	ADRB1
chr10	114043921	AGCG	A	ADRB1
chr10	114063759	GA	G	ADRB1
chr10	114069163	ATTCAC	A	ADRB1
chr10	114101972	T	TAGTTAGATAATTATAAACAATGGG	ADRB1
chr10	113938343	C	T	ADRB1
chr10	113939438	T	C	ADRB1
chr10	114018775	G	A	ADRB1
chr10	114037635	A	G	ADRB1
chr10	114102322	G	T	ADRB1
chr10	114105454	A	G	ADRB1
chr10	114024233	A	AAG	ADRB1
chr10	114102253	C	CA	ADRB1
chr10	113961424	T	TCACA,TCACACACACACACA	ADRB1
chr10	113942578	G	GTA	ADRB1
chr10	114069192	G	T	ADRB1
chr10	113948678	T	A	ADRB1
chr10	114069473	G	A	ADRB1
chr10	114071328	C	T	ADRB1
chr10	114072644	C	G	ADRB1
chr10	114106608	G	A	ADRB1
chr10	113948678	TATATATATATATATATATATATATATACACAC	T	ADRB1
chr10	113962919	G	GTCTCTC	ADRB1
chr10	114009206	AC	A	ADRB1
chr10	114012220	CTTTTTTTTTTTTTTTTT	C	ADRB1
chr10	114024200	GGAAA	G,GGAAAGAAA	ADRB1
chr10	114025917	CTT	C	ADRB1
chr10	114037138	ATTTTTTTTTTT	A,ATTTTTTTTTTTT	ADRB1
chr10	114043190	C	CG	ADRB1
chr10	114068123	C	G	ADRB1
chr10	114050056	CTT	C	ADRB1
chr10	114075395	CCAA	C	ADRB1
chr10	114024057	A	G	ADRB1
chr10	114029013	A	G	ADRB1
chr10	114051563	C	G	ADRB1
chr10	114063959	G	A	ADRB1
chr10	114101170	A	G	ADRB1
chr10	114109551	G	A	ADRB1
chr10	113962919	G	GTCTCTCTCTCTCTCTCTCTCTCTCTCTCTCTCTCTCTC	ADRB1
chr10	113985992	G	GGGAAGGAAGGAAGGAAGGAAGGAAGGAAGGAAGGAA	ADRB1
chr10	114030702	CAAAAAA	C	ADRB1
chr10	114077447	T	TA	ADRB1
chr10	114058536	G	A	ADRB1
chr10	114074950	A	AAAAG,AAAAGAAAG	ADRB1
chr10	113962919	G	GTCTCTCTCTCTCTCTCTCTCTCTCTC	ADRB1
chr10	114063106	T	A	ADRB1
chr10	114057505	C	T	ADRB1
chr10	113970704	A	T	ADRB1
chr10	113942748	A	ATATATATTATATAT	ADRB1
chr10	113948659	ATATATATATATATATAT	A	ADRB1
chr10	113961424	TCACA	T,TCACACACACACACACACACA	ADRB1
chr10	113975091	C	G	ADRB1
chr10	113986623	A	C	ADRB1
chr10	113996875	C	T	ADRB1
chr10	114002877	G	A	ADRB1
chr10	114003786	C	T	ADRB1
chr10	114005154	T	A	ADRB1
chr10	114010074	T	A	ADRB1
chr10	114015504	C	T	ADRB1
chr10	114062426	T	C	ADRB1
chr10	114017589	C	T	ADRB1
chr10	114023710	C	T	ADRB1
chr10	114035165	A	G	ADRB1
chr10	114036357	G	A	ADRB1
chr10	114038660	A	G	ADRB1
chr10	114040410	G	A	ADRB1
chr10	114048385	T	C	ADRB1
chr10	114051603	G	A	ADRB1
chr10	114052890	G	A	ADRB1
chr10	114054241	C	T	ADRB1
chr10	114054321	G	A	ADRB1
chr10	114056600	A	C	ADRB1
chr10	114056644	A	G	ADRB1
chr10	114022181	A	C	ADRB1
chr10	114018997	A	ATC	ADRB1
chr10	114039490	C	CTTTTCTTTTCT	ADRB1
chr10	114024235	GAGAA	G,GAAAGAA	ADRB1
chr10	114011112	T	C	ADRB1
chr10	114011113	C	T	ADRB1
chr10	114049044	T	G	ADRB1
chr10	113948659	ATATATATATATATATATAT	A	ADRB1
chr10	113949011	G	GA,GAA	ADRB1
chr10	113965968	AT	A	ADRB1
chr10	114024480	GAGAAAGAAAGAAAGAAAGAAAGAAAGAA	G,GAGAAAGAA	ADRB1
chr10	114055983	ATCGATTGTTGAAATTCTGTACC	A	ADRB1
chr10	114101972	T	TAGTTAGATAATTATAAACAATGGGGG	ADRB1
chr10	113918585	G	A	ADRB1
chr10	113925965	C	T	ADRB1
chr10	113961540	T	C	ADRB1
chr10	113999716	C	T	ADRB1
chr10	113986415	A	G	ADRB1
chr10	113994028	T	A	ADRB1
chr10	114042839	G	A	ADRB1
chr10	113986057	GGAAGGAAGGAAAA	G	ADRB1
chr10	113927826	A	C	ADRB1
chr10	113931152	G	A	ADRB1
chr10	114017128	A	G	ADRB1
chr10	114069142	T	C	ADRB1
chr10	113942652	AATAATATATATTATATAATATATAATATATATTATATATAGTATAAATAATAGATATTATATATTATATAATATATATTATATATTGTATAAATAATAT	A	ADRB1
chr10	113948657	ATATATATATATATATATATATATATAT	A	ADRB1
chr10	113962919	G	GTCTCTCTCTCTCTCTCTCTCTCTCTCTCTCTC	ADRB1
chr10	114012220	C	CTTTTTTTTTTT	ADRB1
chr10	114024427	CAAA	C	ADRB1
chr10	113987637	T	C	ADRB1
chr10	114036962	CTTTTTT	C	ADRB1
chr10	113993837	C	T	ADRB1
chr10	114079075	C	CTTTT,CTTTTT	ADRB1
chr10	113935368	C	CT	ADRB1
chr10	113939100	CTT	C	ADRB1
chr10	113948371	CAA	C	ADRB1
chr10	113962937	C	CTA	ADRB1
chr10	113925376	T	G	ADRB1
chr10	113936403	G	A	ADRB1
chr10	113936556	G	A	ADRB1
chr10	113936707	T	C	ADRB1
chr10	113942210	G	A	ADRB1
chr10	113944614	T	C	ADRB1
chr10	113945096	G	A	ADRB1
chr10	113962949	A	C	ADRB1
chr10	113962523	T	C	ADRB1
chr10	114032020	G	C	ADRB1
chr10	114084777	C	T	ADRB1
chr10	113998465	CA	C,CAA	ADRB1
chr10	114004389	CT	C	ADRB1
chr10	114024235	G	GAA,GAGAA	ADRB1
chr10	114024274	A	AG	ADRB1
chr10	114024275	A	AG	ADRB1
chr10	114036962	CTTTT	C	ADRB1
chr10	114039460	T	TTTTTCTTTTCTTTTCTTTTCTTTTC	ADRB1
chr10	114042329	A	ATT	ADRB1
chr10	114043421	TGGAGGCAAACGGGGCGCAGGAGCGGGTGCG	T	ADRB1
chr10	114055046	A	AT	ADRB1
chr10	114067427	CT	C,CTT	ADRB1
chr10	114044672	C	T	ADRB1
chr10	114036962	C	CTT	ADRB1
chr10	113919887	G	C	ADRB1
chr10	113948659	ATATATATATATATATATATATATAT	A,AATATATATATATAT	ADRB1
chr10	114024218	A	AG	ADRB1
chr10	114024219	A	AAAGAAAGAAAG	ADRB1
chr10	113948903	G	A	ADRB1
chr10	113988623	G	A	ADRB1
chr10	113991841	C	A	ADRB1
chr10	114043923	C	T	ADRB1
chr10	113948657	ATATATATATATAT	A	ADRB1
chr10	114024235	GAGAA	G	ADRB1
chr10	113934179	A	C	ADRB1
chr10	113946537	G	C	ADRB1
chr10	113963675	G	A	ADRB1
chr10	113992367	G	A	ADRB1
chr10	114091141	A	G	ADRB1
chr10	113999236	G	C	ADRB1
chr10	114004025	G	A	ADRB1
chr10	114011163	A	T	ADRB1
chr10	114026168	C	T	ADRB1
chr10	114026471	C	T	ADRB1
chr10	114065666	A	G	ADRB1
chr10	114065778	T	C	ADRB1
chr10	113925905	ATTTTTTTTTTTTTT	A	ADRB1
chr10	113946535	TA	T	ADRB1
chr10	113946538	TA	T	ADRB1
chr10	113948656	AATATATATATAT	A,AATATATAT	ADRB1
chr10	113948823	A	ATG	ADRB1
chr10	114011764	CTTTTTTT	C	ADRB1
chr10	114000569	G	T	ADRB1
chr10	114074377	C	T	ADRB1
chr10	114042524	C	A	ADRB1
chr10	114030702	CAAAAAAAAAAAAA	C	ADRB1
chr10	114024225	AAGAAAGAAAG	A,AAGAGAGAAAGAAAG	ADRB1
chr10	114024480	GAGAAAGAAAGAA	G	ADRB1
chr10	114045800	CTTTT	C,CTTTTT	ADRB1
chr10	114101972	T	TAGTTAGATAATTATAAACAATGGGGGGG	ADRB1
chr10	114102691	CTTTCTTT	C,CT	ADRB1
chr10	114082694	A	C	ADRB1
chr10	113961424	T	TCACACACACACACA	ADRB1
chr10	114051684	C	CT,CTT	ADRB1
chr10	113974462	G	T	ADRB1
chr10	114082517	A	G	ADRB1
chr10	114095513	C	T	ADRB1
chr10	114040888	T	TAA,TAAA	ADRB1
chr10	113919701	G	T	ADRB1
chr10	114095374	GGTGTGT	G,GGT	ADRB1
chr10	114058213	A	G	ADRB1
chr10	113942751	T	TATAATATATATTATATAATATATAATATATAGTATAA	ADRB1
chr10	113945857	CAA	C	ADRB1
chr10	113948827	GTA	G	ADRB1
chr10	114012220	C	CTTTTTTT	ADRB1
chr10	113929494	T	C	ADRB1
chr10	114019553	C	G	ADRB1
chr10	114031863	C	T	ADRB1
chr10	114042536	C	A	ADRB1
chr10	114059260	C	A	ADRB1
chr10	114061928	C	T	ADRB1
chr10	114073114	G	A	ADRB1
chr10	113998250	G	A	ADRB1
chr10	114002806	AT	A,ATTTT	ADRB1
chr10	113940190	T	A	ADRB1
chr10	113985286	C	CT	ADRB1
chr10	113948659	ATATATATATATATATATATATATAT	A	ADRB1
chr10	113948817	GTGTATA	G	ADRB1
chr10	113962919	G	GTCTCTCTCTCTCTCTCTCTCTCTCTCTCTCTCTC	ADRB1
chr10	113976885	G	GA	ADRB1
chr10	114024207	A	AAGAAAGAAAG	ADRB1
chr10	114024235	G	GAAAGAA	ADRB1
chr10	114024480	GAGAAAGAAAGAAAGAA	G	ADRB1
chr10	114045800	C	CTT	ADRB1
chr10	114088124	GTTTTTTGTTTTT	G	ADRB1
chr10	114090126	A	AAAAAT	ADRB1
chr10	113917321	A	T	ADRB1
chr10	113918110	C	A	ADRB1
chr10	113918514	C	G	ADRB1
chr10	113919320	A	G	ADRB1
chr10	113923298	C	T	ADRB1
chr10	113924429	C	T	ADRB1
chr10	113924737	C	G	ADRB1
chr10	113925534	G	C	ADRB1
chr10	113928539	C	A	ADRB1
chr10	113930284	G	A	ADRB1
chr10	113939046	C	G	ADRB1
chr10	113956678	T	G	ADRB1
chr10	113983839	A	C	ADRB1
chr10	113986036	A	G	ADRB1
chr10	113990743	G	C	ADRB1
chr10	113942652	A	ATTATAATTATATTATAATTATAAT	ADRB1
chr10	113942651	A	ATTT	ADRB1
chr10	113942635	A	ATT	ADRB1
chr10	113942613	A	AATATT	ADRB1
chr10	114074286	C	CTGTT,CTGTTTGTT	ADRB1
chr10	114102302	TGGG	T,TG	ADRB1
chr10	114110197	CA	C	ADRB1
chr10	113942647	G	T	ADRB1
chr10	113946986	C	T	ADRB1
chr10	113948686	T	A	ADRB1
chr10	113948688	T	A	ADRB1
chr10	113950790	T	G	ADRB1
chr10	113952525	A	G	ADRB1
chr10	113952684	G	C	ADRB1
chr10	113952787	T	C	ADRB1
chr10	113954631	C	T	ADRB1
chr10	113992187	G	A	ADRB1
chr10	113954796	G	A	ADRB1
chr10	113956178	G	C	ADRB1
chr10	113957616	A	G	ADRB1
chr10	113958785	C	T	ADRB1
chr10	113986933	C	T	ADRB1
chr10	114030247	G	A	ADRB1
chr10	114045574	C	A	ADRB1
chr10	114055048	T	A	ADRB1
chr10	114064487	G	A	ADRB1
chr10	114069474	C	A	ADRB1
chr10	114092020	C	A	ADRB1
chr10	114098067	G	C	ADRB1
chr10	114104732	A	G	ADRB1
chr10	113955002	A	C	ADRB1
chr10	114030187	C	T	ADRB1
chr10	114036249	G	A	ADRB1
chr10	114040681	G	A	ADRB1
chr10	114083941	A	C	ADRB1
chr10	114083966	A	C	ADRB1
chr10	114086543	A	G	ADRB1
chr10	113925905	ATTTTTTTTTTT	A	ADRB1
chr10	114024427	C	CA	ADRB1
chr10	114024480	GAGAAAGAAAGAAAGAA	G,GAGAAAGAAAGAA	ADRB1
chr10	114030702	C	CAAAAAA	ADRB1
chr10	114042503	C	CAAA	ADRB1
chr10	114074286	C	CTGTT,CTGTTTGTTTGTT	ADRB1
chr10	114083902	AATATTATATATAAAT	A	ADRB1
chr10	113923629	C	T	ADRB1
chr10	113950968	T	C	ADRB1
chr10	114051735	A	G	ADRB1
chr10	113964802	G	A	ADRB1
chr10	113991702	C	T	ADRB1
chr10	113992927	C	T	ADRB1
chr10	113995240	A	C	ADRB1
chr10	113997603	C	T	ADRB1
chr10	114000877	C	G	ADRB1
chr10	114003250	G	A	ADRB1
chr10	114005841	C	T	ADRB1
chr10	114006042	C	T	ADRB1
chr10	114010645	A	G	ADRB1
chr10	114011217	G	A	ADRB1
chr10	114014511	A	G	ADRB1
chr10	114039712	G	A	ADRB1
chr10	113975457	C	T	ADRB1
chr10	114050188	GTT	G,GTTT	ADRB1
chr10	114011281	T	C	ADRB1
chr10	113972929	C	A	ADRB1
chr10	113919558	C	CAT	ADRB1
chr10	113925905	ATTTTTTTT	A	ADRB1
chr10	113986018	G	GA	ADRB1
chr10	113986020	G	GGAA	ADRB1
chr10	113993115	CAAAAAAAAAAAAAAAAAAAAAA	C	ADRB1
chr10	114024235	G	GAGAAAGAA,GAGAAAGAAAGAAAGAA	ADRB1
chr10	114028635	CGT	C	ADRB1
chr10	114039491	T	TTTTC	ADRB1
chr10	114079075	CT	C	ADRB1
chr10	114102695	C	CTTTTTT	ADRB1
chr10	113939199	C	T	ADRB1
chr10	113940642	T	G	ADRB1
chr10	113998980	T	C	ADRB1
chr10	114003228	G	A	ADRB1
chr10	114022189	C	T	ADRB1
chr10	114064078	A	G	ADRB1
chr10	113925905	ATTTTTTTTTTTTTTTT	A	ADRB1
chr10	113932993	A	AGGAT	ADRB1
chr10	113962919	G	GTCTCTCTCTCTCTCTCTCTCTC	ADRB1
chr10	113993115	CAAAAAAAAAAAAA	C	ADRB1
chr10	114024480	GAGAAAGAAAGAAAGAAAGAA	G,GAGAAAGAAAGAA	ADRB1
chr10	114042503	C	CAAAAAAA	ADRB1
chr10	114095374	GGT	G,GGTGT	ADRB1
chr10	114102311	G	GGGGGC	ADRB1
chr10	113927978	A	G	ADRB1
chr10	113931386	A	G	ADRB1
chr10	114007389	G	A	ADRB1
chr10	114037138	ATTTTTTT	A,ATTTTTTTT	ADRB1
chr10	113993115	CAAAAAAAAAAAAAA	C	ADRB1
chr10	113962941	C	CTCTCTCTCTCTCTCTCTATATATA	ADRB1
chr10	114036962	CTTTTT	C	ADRB1
chr10	114037138	ATTTTTTT	A	ADRB1
chr10	114037711	TG	T	ADRB1
chr10	114040888	T	TAAA	ADRB1
chr10	114047976	AAGG	A	ADRB1
chr10	114055045	T	TA	ADRB1
chr10	114074286	C	CTGTTTGTT	ADRB1
chr10	114083892	AATATAATATAATATTATATATAAATATATAATATAATATTATATATAAAT	A	ADRB1
chr10	114095374	GGT	G	ADRB1
chr10	114102311	G	GGGGC	ADRB1
chr10	114102691	CTTTCTTT	C	ADRB1
chr10	114103884	C	CCTTT	ADRB1
chr10	114035109	C	CA	ADRB1
chr10	113931367	G	A	ADRB1
chr10	113932557	G	T	ADRB1
chr10	113934902	G	A	ADRB1
chr10	113937648	C	G	ADRB1
chr10	113938005	T	C	ADRB1
chr10	113938158	C	T	ADRB1
chr10	113942776	A	T	ADRB1
chr10	113942783	G	A	ADRB1
chr10	113943754	A	G	ADRB1
chr10	113966575	A	G	ADRB1
chr10	113982363	T	G	ADRB1
chr10	113989798	G	T	ADRB1
chr10	114017794	G	A	ADRB1
chr10	113931635	C	T	ADRB1
chr10	114020053	G	C	ADRB1
chr10	114028635	C	CGTGT	ADRB1
chr10	114024445	AGAAAGAGAG	A	ADRB1
chr10	114060418	G	A	ADRB1
chr10	113986032	G	GGGAAGGAAGGAAGGAA	ADRB1
chr10	114061232	C	A	ADRB1
chr10	114061952	C	A	ADRB1
chr10	114066627	C	T	ADRB1
chr10	114066749	G	A	ADRB1
chr10	114070959	C	G	ADRB1
chr10	114071774	A	G	ADRB1
chr10	114085190	C	T	ADRB1
chr10	114089638	A	G	ADRB1
chr10	114090616	C	A	ADRB1
chr10	114093871	C	T	ADRB1
chr10	114025593	C	CT	ADRB1
chr10	114099873	C	T	ADRB1
chr10	114104540	G	A	ADRB1
chr10	114105021	G	T	ADRB1
chr10	114110550	T	A	ADRB1
chr10	113925905	ATTTTTTTTTTTTT	A	ADRB1
chr10	113948371	CAAA	C	ADRB1
chr10	113986032	G	GGGAAGGAA	ADRB1
chr10	113993115	CAAAAAAAAAAAAAAAAAA	C	ADRB1
chr10	114003127	ATT	A,AT	ADRB1
chr10	114004121	C	CAA,CAAA	ADRB1
[truncated: 35,057 more rows]
