# Supplementary material for: Functional mutation, splice, distribution, and divergence analysis of impactful genes associated with heart failure and other cardiovascular diseases
Source: Sci Rep. 2023 Oct 5;13:16769. doi: 10.1038/s41598-023-44127-1 (PMC10556087; doi:10.1038/s41598-023-44127-1)
Supplement: Supplementary file 3 — Supplementary Information 3. [file 41598_2023_44127_MOESM3_ESM.zip › Supplementary_Material_05_CVD_Variants.csv]

Chrom	Position	Reference	Variant	Gene
chr12	110349170	G	C	ATP2A2
chr12	110319223	GAA	G	ATP2A2
chr12	110223742	C	T	ATP2A2
chr12	110301766	C	T	ATP2A2
chr12	110307307	T	C	ATP2A2
chr12	110314127	G	A	ATP2A2
chr12	110326120	C	G	ATP2A2
chr12	110293871	T	TA	ATP2A2
chr12	110309140	ATTTTT	A	ATP2A2
chr12	110358380	CAA	C	ATP2A2
chr12	110223544	G	A	ATP2A2
chr12	110311622	AC	A	ATP2A2
chr12	110235334	A	G	ATP2A2
chr12	110246714	C	G	ATP2A2
chr12	110264313	G	A	ATP2A2
chr12	110267788	T	G	ATP2A2
chr12	110279262	T	A	ATP2A2
chr12	110291044	G	A	ATP2A2
chr12	110291204	G	A	ATP2A2
chr12	110293874	T	A	ATP2A2
chr12	110301265	A	G	ATP2A2
chr12	110318933	A	G	ATP2A2
chr12	110320237	T	A	ATP2A2
chr12	110237251	G	A	ATP2A2
chr12	110323246	G	A	ATP2A2
chr12	110293882	T	TCC	ATP2A2
chr12	110345456	G	T	ATP2A2
chr12	110355780	CA	C	ATP2A2
chr12	110355921	C	CAAA	ATP2A2
chr12	110356641	CA	C	ATP2A2
chr12	110267552	G	A	ATP2A2
chr12	110281010	T	A	ATP2A2
chr12	110284242	A	G	ATP2A2
chr12	110341187	T	G	ATP2A2
chr12	110341193	C	A	ATP2A2
chr12	110341197	G	C	ATP2A2
chr12	110245257	CT	C,CTT	ATP2A2
chr12	110220625	A	AT	ATP2A2
chr12	110293826	A	ATG	ATP2A2
chr12	110356641	C	CA	ATP2A2
chr12	110357834	A	AAG	ATP2A2
chr12	110230479	A	G	ATP2A2
chr12	110236395	T	C	ATP2A2
chr12	110254450	A	T	ATP2A2
chr12	110269956	T	C	ATP2A2
chr12	110293898	A	T	ATP2A2
chr12	110293915	T	C	ATP2A2
chr12	110320546	G	A	ATP2A2
chr12	110321145	T	C	ATP2A2
chr12	110302584	C	CTATTAT	ATP2A2
chr12	110344222	T	C	ATP2A2
chr12	110352146	A	C	ATP2A2
chr12	110354679	G	A	ATP2A2
chr12	110321995	CT	C	ATP2A2
chr12	110350964	AAT	A	ATP2A2
chr12	110230069	C	A	ATP2A2
chr12	110314410	G	A	ATP2A2
chr12	110320847	A	C	ATP2A2
chr12	110264500	CA	C	ATP2A2
chr12	110325627	C	CA	ATP2A2
chr12	110248328	G	A	ATP2A2
chr12	110252550	G	A	ATP2A2
chr12	110257586	C	T	ATP2A2
chr12	110276752	CTG	C	ATP2A2
chr12	110278997	A	G	ATP2A2
chr12	110324038	A	G	ATP2A2
chr12	110324426	A	T	ATP2A2
chr12	110343555	A	G	ATP2A2
chr12	110244460	CA	C	ATP2A2
chr12	110293367	C	CT	ATP2A2
chr12	110313310	CT	C	ATP2A2
chr12	110260573	A	T	ATP2A2
chr12	110303687	T	G	ATP2A2
chr12	110306707	C	T	ATP2A2
chr12	110309773	G	T	ATP2A2
chr12	110285765	C	T	ATP2A2
chr12	110252396	ATT	A	ATP2A2
chr12	110355141	T	C	ATP2A2
chr12	110311386	A	G	ATP2A2
chr12	110228502	T	TTTTATTTA	ATP2A2
chr12	110252028	CAAAA	C	ATP2A2
chr12	110255287	C	CT	ATP2A2
chr12	110265624	GATAA	G	ATP2A2
chr12	110269044	C	CT	ATP2A2
chr12	110300116	T	TCCCTCCCCTC	ATP2A2
chr12	110302584	CTAT	C	ATP2A2
chr12	110313223	AG	A	ATP2A2
chr12	110319223	G	GAA	ATP2A2
chr12	110293873	T	A	ATP2A2
chr12	110252171	TA	T	ATP2A2
chr12	110288101	CTTTT	C	ATP2A2
chr12	110293870	AT	A	ATP2A2
chr12	110220849	G	A	ATP2A2
chr12	110301782	C	A	ATP2A2
chr12	110338184	A	G	ATP2A2
chr12	110357001	G	T	ATP2A2
chr12	110325987	G	GA	ATP2A2
chr12	110234211	C	T	ATP2A2
chr12	110264426	G	A	ATP2A2
chr12	110288207	T	C	ATP2A2
chr12	110301610	G	T	ATP2A2
chr12	110309021	A	T	ATP2A2
chr12	110344023	T	TG	ATP2A2
chr12	110337775	CT	C	ATP2A2
chr12	110334957	GGTGGCA	G	ATP2A2
chr12	110334586	CTTTTTTTTTTT	C	ATP2A2
chr12	110320950	T	C	ATP2A2
chr12	110321387	T	G	ATP2A2
chr12	110323216	G	A	ATP2A2
chr12	110324288	A	G	ATP2A2
chr12	110324427	T	A	ATP2A2
chr12	110325552	C	T	ATP2A2
chr12	110326229	G	A	ATP2A2
chr12	110328912	T	C	ATP2A2
chr12	110330147	G	T	ATP2A2
chr12	110331208	A	G	ATP2A2
chr12	110320393	C	T	ATP2A2
chr12	110332291	A	G	ATP2A2
chr12	110333861	T	C	ATP2A2
chr12	110334651	G	A	ATP2A2
chr12	110335765	T	C	ATP2A2
chr12	110336751	A	G	ATP2A2
chr12	110338275	G	A	ATP2A2
chr12	110338456	C	T	ATP2A2
chr12	110341824	C	T	ATP2A2
chr12	110341846	C	A	ATP2A2
chr12	110342496	G	A	ATP2A2
chr12	110342649	T	C	ATP2A2
chr12	110332581	C	T	ATP2A2
chr12	110320337	C	T	ATP2A2
chr12	110318754	A	G	ATP2A2
chr12	110318067	A	G	ATP2A2
chr12	110298299	A	G	ATP2A2
chr12	110298300	A	G	ATP2A2
chr12	110299975	C	T	ATP2A2
chr12	110301041	T	A	ATP2A2
chr12	110301562	T	C	ATP2A2
chr12	110301722	C	T	ATP2A2
chr12	110304291	T	G	ATP2A2
chr12	110304605	A	G	ATP2A2
chr12	110305120	A	G	ATP2A2
chr12	110305765	G	A	ATP2A2
chr12	110305856	A	T	ATP2A2
chr12	110306200	A	G	ATP2A2
chr12	110306877	C	T	ATP2A2
chr12	110307004	C	A	ATP2A2
chr12	110307810	G	T	ATP2A2
chr12	110310337	C	G	ATP2A2
chr12	110310831	G	A	ATP2A2
chr12	110311611	A	C	ATP2A2
chr12	110312553	G	A	ATP2A2
chr12	110312706	C	T	ATP2A2
chr12	110313344	G	A	ATP2A2
chr12	110315011	C	T	ATP2A2
chr12	110315519	G	A	ATP2A2
chr12	110343159	T	G	ATP2A2
chr12	110338855	A	C	ATP2A2
chr12	110344644	A	G	ATP2A2
chr12	110348411	C	G	ATP2A2
chr12	110279134	A	AT	ATP2A2
chr12	110280381	A	AG	ATP2A2
chr12	110282538	GTC	G	ATP2A2
chr12	110288101	C	CTTT	ATP2A2
chr12	110288404	C	CT	ATP2A2
chr12	110293388	TG	T	ATP2A2
chr12	110297434	CAA	C	ATP2A2
chr12	110300643	CTT	C	ATP2A2
chr12	110302228	CT	C	ATP2A2
chr12	110303402	T	TTTTG	ATP2A2
chr12	110276874	CTT	C,CT	ATP2A2
chr12	110305871	GT	G	ATP2A2
chr12	110310658	T	TTAACA	ATP2A2
chr12	110311595	CAA	C	ATP2A2
chr12	110313705	C	CT	ATP2A2
chr12	110324254	T	TG	ATP2A2
chr12	110325627	CA	C	ATP2A2
chr12	110325987	GA	G	ATP2A2
chr12	110330571	TAAGCCATGTGTA	T	ATP2A2
chr12	110331597	C	CAA	ATP2A2
chr12	110333107	CG	C	ATP2A2
chr12	110333890	A	AAATGGCCTTACAGTGTTGTAAT	ATP2A2
chr12	110310632	AT	A	ATP2A2
chr12	110274728	C	CA	ATP2A2
chr12	110273596	CTT	C	ATP2A2
chr12	110262851	TGTAAA	T	ATP2A2
chr12	110348804	G	A	ATP2A2
chr12	110348832	A	T	ATP2A2
chr12	110350517	A	G	ATP2A2
chr12	110352088	A	G	ATP2A2
chr12	110353706	A	G	ATP2A2
chr12	110354168	G	A	ATP2A2
chr12	110354674	G	A	ATP2A2
chr12	110355818	G	A	ATP2A2
chr12	110357517	T	C	ATP2A2
chr12	110358106	G	A	ATP2A2
chr12	110360267	C	T	ATP2A2
chr12	110220625	AT	A	ATP2A2
chr12	110225974	GA	G	ATP2A2
chr12	110228497	TTTTATTTTATTTA	T	ATP2A2
chr12	110230319	CAAAAAAAAAA	C	ATP2A2
chr12	110232597	C	CAA	ATP2A2
chr12	110234757	CA	C	ATP2A2
chr12	110237138	C	CTT	ATP2A2
chr12	110240640	T	TTTTA	ATP2A2
chr12	110244264	CA	C	ATP2A2
chr12	110252171	T	TA	ATP2A2
chr12	110256350	ATGTG	A,ATGTGTG	ATP2A2
chr12	110260570	AAAAAAATATAT	A	ATP2A2
chr12	110345070	G	A	ATP2A2
chr12	110298010	G	A	ATP2A2
chr12	110260544	CA	C	ATP2A2
chr12	110328275	TA	T	ATP2A2
chr12	110302584	C	CTAT,CTATTATTAT	ATP2A2
chr12	110228313	A	C	ATP2A2
chr12	110285938	A	G	ATP2A2
chr12	110303840	C	T	ATP2A2
chr12	110237138	C	CT	ATP2A2
chr12	110274728	CAAA	C	ATP2A2
chr12	110254977	T	A	ATP2A2
chr12	110334819	C	A	ATP2A2
chr12	110345799	A	G	ATP2A2
chr12	110248622	T	TTTTG	ATP2A2
chr12	110293870	ATTTTTTT	A	ATP2A2
chr12	110260575	A	AAT	ATP2A2
chr12	110248097	C	T	ATP2A2
chr12	110262569	G	A	ATP2A2
chr12	110258388	C	CAAA	ATP2A2
chr12	110331241	CAA	C	ATP2A2
chr12	110291442	G	A	ATP2A2
chr12	110309140	ATTTTTTTT	A	ATP2A2
chr12	110356302	CAA	C	ATP2A2
chr12	110285915	CTT	C	ATP2A2
chr12	110247733	G	T	ATP2A2
chr12	110289856	C	T	ATP2A2
chr12	110300351	CTT	C	ATP2A2
chr12	110254408	C	CAA	ATP2A2
chr12	110293826	ATG	A	ATP2A2
chr12	110241022	C	T	ATP2A2
chr12	110334586	CT	C	ATP2A2
chr12	110262234	G	A	ATP2A2
chr12	110282892	T	C	ATP2A2
chr12	110292355	C	T	ATP2A2
chr12	110293860	G	A	ATP2A2
chr12	110295038	C	T	ATP2A2
chr12	110298274	A	G	ATP2A2
chr12	110293870	ATTT	A	ATP2A2
chr12	110273744	C	T	ATP2A2
chr12	110232328	C	T	ATP2A2
chr12	110293819	CAT	C	ATP2A2
chr12	110315161	C	T	ATP2A2
chr12	110300351	C	CT,CTT	ATP2A2
chr12	110309140	ATTTTTTTTT	A	ATP2A2
chr12	110221178	CT	C	ATP2A2
chr12	110261411	CA	C	ATP2A2
chr12	110267809	C	CT	ATP2A2
chr12	110281516	G	A	ATP2A2
chr12	110293046	G	A	ATP2A2
chr12	110354673	C	T	ATP2A2
chr12	110311595	CAAAAAAA	C	ATP2A2
chr12	110232249	T	C	ATP2A2
chr12	110230319	CAAAA	C	ATP2A2
chr12	110309140	ATT	A	ATP2A2
chr12	110357804	CAAA	C	ATP2A2
chr12	110275545	C	T	ATP2A2
chr12	110355390	C	A	ATP2A2
chr12	110357099	A	G	ATP2A2
chr12	110227722	C	CAA	ATP2A2
chr12	110268172	T	C	ATP2A2
chr12	110225913	A	C	ATP2A2
chr12	110237069	G	C	ATP2A2
chr12	110242545	C	T	ATP2A2
chr12	110281466	G	A	ATP2A2
chr12	110287184	C	T	ATP2A2
chr12	110299589	G	C	ATP2A2
chr12	110306139	C	T	ATP2A2
chr12	110305056	C	A	ATP2A2
chr12	110258248	C	T	ATP2A2
chr12	110267223	A	G	ATP2A2
chr12	110268211	C	T	ATP2A2
chr12	110269499	G	A	ATP2A2
chr12	110282840	G	A	ATP2A2
chr12	110297394	C	T	ATP2A2
chr12	110308227	C	T	ATP2A2
chr12	110337567	T	C	ATP2A2
chr12	110228502	TTTTATTTATTTA	T	ATP2A2
chr12	110313310	CTTTT	C	ATP2A2
chr12	110270578	A	ACC	ATP2A2
chr12	110289645	A	C	ATP2A2
chr12	110360136	A	ATT	ATP2A2
chr12	110313310	CTTTT	C,CTTTTT	ATP2A2
chr12	110282095	C	T	ATP2A2
chr12	110282096	T	A	ATP2A2
chr12	110344893	C	T	ATP2A2
chr12	110220489	G	GT	ATP2A2
chr12	110221543	G	A	ATP2A2
chr12	110243915	C	T	ATP2A2
chr12	110262051	G	A	ATP2A2
chr12	110264030	G	T	ATP2A2
chr12	110277427	C	T	ATP2A2
chr12	110287210	G	T	ATP2A2
chr12	110307519	C	T	ATP2A2
chr12	110324803	C	A	ATP2A2
chr12	110330422	G	C	ATP2A2
chr12	110337107	C	T	ATP2A2
chr12	110338141	A	G	ATP2A2
chr12	110345899	T	G	ATP2A2
chr12	110347704	G	A	ATP2A2
chr12	110352854	T	C	ATP2A2
chr12	110228502	TTTTATTTATTTA	T,TTTTATTTATTTATTTA	ATP2A2
chr12	110252288	CA	C	ATP2A2
chr12	110285123	GACTT	G	ATP2A2
chr12	110291942	C	CG	ATP2A2
chr12	110300643	CTTTTTT	C	ATP2A2
chr12	110319223	GAAAAAAAAAAA	G	ATP2A2
chr12	110309140	A	ATTTTTTT	ATP2A2
chr12	110304102	CTT	C	ATP2A2
chr12	110230319	CAAAAAAAA	C	ATP2A2
chr12	110238302	A	G	ATP2A2
chr12	110297830	C	T	ATP2A2
chr12	110247132	AAG	A	ATP2A2
chr12	110301700	T	TA	ATP2A2
chr12	110357804	CAAAAAAAAA	C	ATP2A2
chr12	110263884	A	G	ATP2A2
chr12	110298036	A	G	ATP2A2
chr12	110353941	A	G	ATP2A2
chr12	110225974	G	GA	ATP2A2
chr12	110254408	CAA	C	ATP2A2
chr12	110256350	ATGTG	A	ATP2A2
chr12	110312849	CA	C	ATP2A2
chr12	110228485	CATTTT	C	ATP2A2
chr12	110267809	CT	C	ATP2A2
chr12	110312849	CAA	C	ATP2A2
chr12	110252439	C	G	ATP2A2
chr12	110292323	A	G	ATP2A2
chr12	110220272	G	A	ATP2A2
chr12	110281035	G	T	ATP2A2
chr12	110258064	GC	G	ATP2A2
chr12	110302605	TTATTAC	T	ATP2A2
chr12	110226191	G	A	ATP2A2
chr12	110282390	A	C	ATP2A2
chr12	110357138	A	G	ATP2A2
chr12	110338079	C	T	ATP2A2
chr12	110286596	C	T	ATP2A2
chr12	110259837	C	T	ATP2A2
chr12	110260998	G	A	ATP2A2
chr12	110317909	T	A	ATP2A2
chr12	110317917	G	A	ATP2A2
chr12	110344712	G	A	ATP2A2
chr12	110225985	AAAG	A	ATP2A2
chr12	110260544	CAAAAAA	C	ATP2A2
chr12	110238230	A	G	ATP2A2
chr12	110272965	A	G	ATP2A2
chr12	110289012	A	G	ATP2A2
chr12	110300008	A	G	ATP2A2
chr12	110305694	G	A	ATP2A2
chr12	110325220	G	T	ATP2A2
chr12	110329238	C	G	ATP2A2
chr12	110335639	A	C	ATP2A2
chr12	110352149	C	A	ATP2A2
chr12	110357908	G	A	ATP2A2
chr12	110227722	C	CA	ATP2A2
chr12	110291640	CTT	C	ATP2A2
chr12	110297434	CA	C	ATP2A2
chr12	110319223	G	GA	ATP2A2
chr12	110358808	AT	A	ATP2A2
chr12	110222727	G	C	ATP2A2
chr12	110312073	G	A	ATP2A2
chr12	110265624	G	GATAAATAA	ATP2A2
chr12	110347557	G	A	ATP2A2
chr12	110252028	CAA	C	ATP2A2
chr12	110334586	C	CTT	ATP2A2
chr12	110254586	G	A	ATP2A2
chr12	110285993	G	A	ATP2A2
chr12	110290145	C	T	ATP2A2
chr12	110292002	G	A	ATP2A2
chr12	110300323	T	G	ATP2A2
chr12	110300325	A	T	ATP2A2
chr12	110256350	A	ATG,ATGTG	ATP2A2
chr12	110311621	AAC	A	ATP2A2
chr12	110244376	G	A	ATP2A2
chr12	110286700	T	TA	ATP2A2
chr12	110278177	G	A	ATP2A2
chr12	110252396	ATTT	A	ATP2A2
chr12	110258388	CAAAAA	C	ATP2A2
chr12	110302584	CTAT	C,CTATTATTAT	ATP2A2
chr12	110311613	A	AAC	ATP2A2
chr12	110269673	G	C	ATP2A2
chr12	110296224	T	G	ATP2A2
chr12	110323697	G	A	ATP2A2
chr12	110325405	G	A	ATP2A2
chr12	110348750	G	T	ATP2A2
chr12	110351413	C	T	ATP2A2
chr12	110298952	C	A	ATP2A2
chr12	110261128	CAAAA	C	ATP2A2
chr12	110318576	C	T	ATP2A2
chr12	110317246	C	G	ATP2A2
chr12	110261411	C	CA,CAA	ATP2A2
chr12	110234407	T	G	ATP2A2
chr12	110293862	G	A	ATP2A2
chr12	110293864	G	A	ATP2A2
chr12	110351743	C	A	ATP2A2
chr12	110230319	CAA	C	ATP2A2
chr12	110219112	T	C	ATP2A2
chr12	110254408	C	CA	ATP2A2
chr12	110260544	CAA	C	ATP2A2
chr12	110269044	CT	C	ATP2A2
chr12	110275751	A	AT	ATP2A2
chr12	110331241	C	CA	ATP2A2
chr12	110249792	G	A	ATP2A2
chr12	110274612	G	A	ATP2A2
chr12	110284030	T	C	ATP2A2
chr12	110286836	G	A	ATP2A2
chr12	110325229	A	G	ATP2A2
chr12	110227722	CAA	C	ATP2A2
chr12	110230319	CAAAAA	C	ATP2A2
chr12	110256198	C	T	ATP2A2
chr12	110240073	T	C	ATP2A2
chr12	110270196	A	C	ATP2A2
chr12	110310668	A	G	ATP2A2
chr12	110228502	T	TTTTA,TTTTATTTATTTA	ATP2A2
chr12	110297205	C	T	ATP2A2
chr12	110296601	A	G	ATP2A2
chr12	110294635	C	T	ATP2A2
chr12	110359675	T	C	ATP2A2
chr12	110252028	C	CA	ATP2A2
chr12	110285915	CT	C	ATP2A2
chr12	110291640	C	CT	ATP2A2
chr12	110223165	A	G	ATP2A2
chr12	110260455	G	C	ATP2A2
chr12	110294663	C	T	ATP2A2
chr12	110304982	T	G	ATP2A2
chr12	110315322	C	G	ATP2A2
chr12	110330392	T	C	ATP2A2
chr12	110237760	G	A	ATP2A2
chr12	110335345	C	G	ATP2A2
chr12	110352769	A	T	ATP2A2
chr12	110354552	T	G	ATP2A2
chr12	110254408	CA	C	ATP2A2
chr12	110261128	C	CA	ATP2A2
chr12	110273596	C	CT	ATP2A2
chr12	110305882	GT	G	ATP2A2
chr12	110356302	C	CA	ATP2A2
chr12	110222751	T	C	ATP2A2
chr12	110223616	C	T	ATP2A2
chr12	110228331	A	G	ATP2A2
chr12	110349721	T	G	ATP2A2
chr12	110234548	G	A	ATP2A2
chr12	110352130	CAAA	C	ATP2A2
chr12	110302584	CTAT	C,CTATTAT	ATP2A2
chr12	110339829	G	A	ATP2A2
chr12	110342302	G	A	ATP2A2
chr12	110351527	G	C	ATP2A2
chr12	110354326	T	C	ATP2A2
chr12	110232597	CA	C	ATP2A2
chr12	110238131	CTT	C	ATP2A2
chr12	110245257	CT	C	ATP2A2
chr12	110260575	A	AATAT	ATP2A2
chr12	110300116	TCCCTC	T	ATP2A2
chr12	110360136	AT	A	ATP2A2
chr12	110309140	ATTTTTTTTTT	A	ATP2A2
chr12	110255397	T	C	ATP2A2
chr12	110270182	T	C	ATP2A2
chr12	110272904	G	A	ATP2A2
chr12	110276091	G	A	ATP2A2
chr12	110290044	A	G	ATP2A2
chr12	110311549	T	C	ATP2A2
chr12	110312498	T	G	ATP2A2
chr12	110322922	C	A	ATP2A2
chr12	110351050	C	T	ATP2A2
chr12	110227722	CA	C	ATP2A2
chr12	110293826	A	ATGTG	ATP2A2
chr12	110269129	C	T	ATP2A2
chr12	110235173	T	A	ATP2A2
chr12	110236476	G	A	ATP2A2
chr12	110250363	A	G	ATP2A2
chr12	110340000	A	T	ATP2A2
chr12	110340578	A	G	ATP2A2
chr12	110341229	A	G	ATP2A2
chr12	110342807	G	A	ATP2A2
chr12	110343100	A	G	ATP2A2
chr12	110343823	G	A	ATP2A2
chr12	110344727	C	T	ATP2A2
chr12	110351567	G	A	ATP2A2
chr12	110351898	G	A	ATP2A2
chr12	110227722	CA	C,CAA	ATP2A2
chr12	110337805	G	A	ATP2A2
chr12	110228502	T	TTTTATTTATTTA	ATP2A2
chr12	110240543	AAAT	A	ATP2A2
chr12	110249918	TCACATCGGCTG	T	ATP2A2
chr12	110273596	CT	C	ATP2A2
chr12	110288101	C	CT	ATP2A2
chr12	110293387	TTG	T	ATP2A2
chr12	110294341	CCTT	C	ATP2A2
chr12	110300643	C	CT	ATP2A2
chr12	110309908	CAA	C	ATP2A2
chr12	110311595	CAAAAAA	C	ATP2A2
chr12	110313310	CTTTTT	C	ATP2A2
chr12	110231237	C	CTT	ATP2A2
chr12	110337804	T	C	ATP2A2
chr12	110331496	C	T	ATP2A2
chr12	110329916	T	A	ATP2A2
chr12	110254111	A	G	ATP2A2
chr12	110259304	C	T	ATP2A2
chr12	110260575	A	T	ATP2A2
chr12	110264030	G	C	ATP2A2
chr12	110264246	G	A	ATP2A2
chr12	110270941	A	C	ATP2A2
chr12	110274407	T	G	ATP2A2
chr12	110274503	T	A	ATP2A2
chr12	110278970	A	T	ATP2A2
chr12	110286467	C	T	ATP2A2
chr12	110288276	T	A	ATP2A2
chr12	110293389	G	T	ATP2A2
chr12	110293570	C	T	ATP2A2
chr12	110305186	A	G	ATP2A2
chr12	110306239	C	T	ATP2A2
chr12	110310930	G	C	ATP2A2
chr12	110312113	G	A	ATP2A2
chr12	110313863	A	T	ATP2A2
chr12	110318764	G	A	ATP2A2
chr12	110320276	T	A	ATP2A2
chr12	110322038	T	G	ATP2A2
chr12	110324951	A	G	ATP2A2
chr12	110328962	A	G	ATP2A2
chr12	110301914	A	T	ATP2A2
chr12	110293940	G	A	ATP2A2
chr12	110279181	G	A	ATP2A2
chr12	110266682	C	T	ATP2A2
chr12	110328361	C	A	ATP2A2
chr12	110341126	A	T	ATP2A2
chr12	110342735	A	T	ATP2A2
chr12	110345436	G	A	ATP2A2
chr12	110359925	C	T	ATP2A2
chr12	110227750	AAGAG	A	ATP2A2
chr12	110228502	T	TTTTA	ATP2A2
chr12	110230319	CAAA	C	ATP2A2
chr12	110238751	GC	G	ATP2A2
chr12	110242588	C	CA	ATP2A2
chr12	110319780	A	G	ATP2A2
chr12	110245257	C	CT	ATP2A2
chr12	110261411	C	CA	ATP2A2
chr12	110265336	CA	C	ATP2A2
chr12	110270578	A	AC	ATP2A2
chr12	110276874	CT	C	ATP2A2
chr12	110277050	G	GC	ATP2A2
chr12	110286716	CTT	C	ATP2A2
chr12	110291640	CT	C	ATP2A2
chr12	110300351	C	CT	ATP2A2
chr12	110300643	CT	C	ATP2A2
chr12	110302584	C	CTAT,CTATTAT	ATP2A2
chr12	110258388	C	CA	ATP2A2
chr12	110309614	G	A	ATP2A2
chr12	110307067	T	C	ATP2A2
chr12	110306179	G	C	ATP2A2
chr12	110224522	C	T	ATP2A2
chr12	110243294	G	A	ATP2A2
chr12	110252764	T	A	ATP2A2
chr12	110258952	A	T	ATP2A2
chr12	110259643	T	G	ATP2A2
chr12	110260160	G	A	ATP2A2
chr12	110267995	A	G	ATP2A2
chr12	110268973	A	G	ATP2A2
chr12	110270728	G	T	ATP2A2
chr12	110281387	C	G	ATP2A2
chr12	110284827	A	G	ATP2A2
chr12	110285398	T	C	ATP2A2
chr12	110285440	C	T	ATP2A2
chr12	110290196	C	G	ATP2A2
chr12	110291187	C	T	ATP2A2
chr12	110291328	C	T	ATP2A2
chr12	110293377	T	G	ATP2A2
chr12	110293381	T	G	ATP2A2
chr12	110293385	T	G	ATP2A2
chr12	110296413	C	T	ATP2A2
chr12	110300031	C	T	ATP2A2
chr12	110302665	T	G	ATP2A2
chr12	110303551	T	C	ATP2A2
chr12	110307222	C	CT	ATP2A2
chr12	110314866	C	CT	ATP2A2
chr12	110307792	AG	A	ATP2A2
chr12	110311732	TA	T	ATP2A2
chr12	110346773	T	C	ATP2A2
chr12	110355774	T	C	ATP2A2
chr12	110219819	A	AAAT	ATP2A2
chr12	110222864	TAAAG	T	ATP2A2
chr12	110256350	A	ATG	ATP2A2
chr12	110261128	CA	C	ATP2A2
chr12	110261411	C	CAA	ATP2A2
chr12	110285915	C	CT	ATP2A2
chr12	110288101	C	CTT	ATP2A2
chr12	110311613	A	AC	ATP2A2
chr12	110337969	A	C	ATP2A2
chr12	110319223	GA	G	ATP2A2
chr12	110355780	C	CA	ATP2A2
chr12	110233511	G	C	ATP2A2
chr12	110238595	C	T	ATP2A2
chr12	110238599	T	C	ATP2A2
chr12	110238614	C	T	ATP2A2
chr12	110238615	C	T	ATP2A2
chr12	110238628	G	A	ATP2A2
chr12	110238637	A	G	ATP2A2
chr12	110238645	T	A	ATP2A2
chr12	110252739	C	T	ATP2A2
chr12	110334586	C	CT	ATP2A2
chr12	110325549	G	C	ATP2A2
chr12	110316292	A	G	ATP2A2
chr12	110315393	T	C	ATP2A2
chr12	110313310	C	CT	ATP2A2
chr12	110314336	G	GA	ATP2A2
chr12	110317420	G	GT	ATP2A2
chr12	110359587	TA	T	ATP2A2
chr12	110219436	A	T	ATP2A2
chr12	110221509	G	A	ATP2A2
chr12	110291171	G	T	ATP2A2
chr12	110293872	T	A	ATP2A2
chr12	110307333	T	C	ATP2A2
chr12	110314920	G	C	ATP2A2
chr12	110237138	CT	C	ATP2A2
chr12	110241113	TAGAG	T	ATP2A2
chr12	110254832	C	CT	ATP2A2
chr12	110265624	G	GATAA	ATP2A2
chr12	110302584	C	CTAT	ATP2A2
chr12	110309140	ATTTTTTT	A	ATP2A2
chr12	110227066	A	G	ATP2A2
chr12	110230042	C	T	ATP2A2
chr12	110237852	C	T	ATP2A2
chr12	110241660	T	C	ATP2A2
chr12	110275515	C	T	ATP2A2
chr12	110294976	C	T	ATP2A2
chr12	110300340	A	G	ATP2A2
chr12	110309908	CA	C	ATP2A2
chr12	110327255	C	CTA	ATP2A2
chr12	110347102	C	CATCA	ATP2A2
chr12	110358808	A	AT	ATP2A2
chr12	110221260	C	T	ATP2A2
chr12	110221744	G	T	ATP2A2
chr12	110222775	A	G	ATP2A2
chr12	110223421	C	A	ATP2A2
chr12	110223545	T	C	ATP2A2
chr12	110225030	G	A	ATP2A2
chr12	110226049	C	T	ATP2A2
chr12	110227457	T	C	ATP2A2
chr12	110227688	A	G	ATP2A2
chr12	110227879	G	A	ATP2A2
chr12	110220865	T	G	ATP2A2
chr12	110232239	C	A	ATP2A2
chr12	110232797	T	C	ATP2A2
chr12	110233861	A	G	ATP2A2
chr12	110238449	T	C	ATP2A2
chr12	110239747	G	A	ATP2A2
chr12	110241392	G	A	ATP2A2
chr12	110241987	C	T	ATP2A2
chr12	110243713	A	C	ATP2A2
chr12	110244403	G	A	ATP2A2
chr12	110245639	T	C	ATP2A2
chr12	110247464	A	G	ATP2A2
chr12	110232703	C	G	ATP2A2
chr12	110220614	A	G	ATP2A2
chr12	110220489	G	T	ATP2A2
chr12	110312849	C	CA	ATP2A2
chr12	110240838	G	A	ATP2A2
chr12	110241617	C	T	ATP2A2
chr12	110256442	C	T	ATP2A2
chr12	110262743	T	C	ATP2A2
chr12	110287978	G	A	ATP2A2
chr12	110303773	C	T	ATP2A2
chr12	110328437	C	T	ATP2A2
chr12	110351860	G	A	ATP2A2
chr12	110228502	T	TTTTATTTATTTATTTATTTA	ATP2A2
chr12	110260544	CAAAAAAAA	C	ATP2A2
chr12	110300351	C	CTT	ATP2A2
chr12	110309140	ATTTTTTTTTTTTTTTTTTTTTTTT	A	ATP2A2
chr12	110311732	TAA	T	ATP2A2
chr12	110313310	C	CTTT	ATP2A2
chr12	110313705	CT	C	ATP2A2
chr12	110319215	T	TA	ATP2A2
chr12	110352130	C	CAA	ATP2A2
chr12	110355921	C	CA	ATP2A2
chr12	110333108	G	A	ATP2A2
chr12	110252028	CA	C	ATP2A2
chr12	110282546	CT	C	ATP2A2
chr12	110288101	CT	C	ATP2A2
chr12	110297434	C	CA	ATP2A2
chr12	110249046	C	T	ATP2A2
chr12	110238987	A	T	ATP2A2
chr12	110250921	G	A	ATP2A2
chr12	110252629	C	T	ATP2A2
chr12	110273683	C	T	ATP2A2
chr12	110274437	G	A	ATP2A2
chr12	110275598	G	A	ATP2A2
chr12	110276165	T	C	ATP2A2
chr12	110276225	C	T	ATP2A2
chr12	110276323	A	G	ATP2A2
chr12	110277797	A	G	ATP2A2
chr12	110280845	G	C	ATP2A2
chr12	110281290	T	C	ATP2A2
chr12	110281780	C	G	ATP2A2
chr12	110273658	T	C	ATP2A2
chr12	110281870	A	G	ATP2A2
chr12	110284107	G	A	ATP2A2
chr12	110286246	A	G	ATP2A2
chr12	110286868	A	G	ATP2A2
chr12	110287262	T	A	ATP2A2
chr12	110287764	A	G	ATP2A2
chr12	110288860	G	A	ATP2A2
chr12	110291808	A	G	ATP2A2
chr12	110293657	A	G	ATP2A2
chr12	110293691	C	T	ATP2A2
chr12	110294244	C	T	ATP2A2
chr12	110282522	A	G	ATP2A2
chr12	110273533	A	G	ATP2A2
chr12	110272060	T	C	ATP2A2
chr12	110266385	C	T	ATP2A2
chr12	110252783	G	C	ATP2A2
chr12	110252866	G	A	ATP2A2
chr12	110253478	G	A	ATP2A2
chr12	110253509	C	T	ATP2A2
chr12	110253849	A	G	ATP2A2
chr12	110253901	A	G	ATP2A2
chr12	110254046	C	T	ATP2A2
chr12	110255190	A	G	ATP2A2
chr12	110255472	A	G	ATP2A2
chr12	110257091	C	T	ATP2A2
chr12	110258555	T	C	ATP2A2
chr12	110259004	T	A	ATP2A2
chr12	110259949	C	A	ATP2A2
chr12	110261084	G	A	ATP2A2
chr12	110261372	A	T	ATP2A2
chr12	110263144	C	G	ATP2A2
chr12	110263506	C	G	ATP2A2
chr12	110264059	A	G	ATP2A2
chr12	110264199	G	A	ATP2A2
chr12	110264703	T	C	ATP2A2
chr12	110264839	C	A	ATP2A2
chr12	110264888	G	T	ATP2A2
chr12	110266015	G	A	ATP2A2
chr12	110252551	T	C	ATP2A2
chr12	110346190	CTG	C	ATP2A2
chr12	110313883	A	AT	ATP2A2
chr12	110307240	C	CT	ATP2A2
chr12	110312289	T	A	ATP2A2
chr12	110317679	G	C	ATP2A2
chr12	110323270	C	T	ATP2A2
chr12	110333624	T	A	ATP2A2
chr12	110335470	G	A	ATP2A2
chr12	110348249	C	T	ATP2A2
chr12	110350072	C	T	ATP2A2
chr12	110351900	G	C	ATP2A2
chr12	110356648	A	C	ATP2A2
chr12	110357403	A	T	ATP2A2
chr12	110311551	G	A	ATP2A2
chr12	110252396	A	AT	ATP2A2
chr12	110264035	C	CA	ATP2A2
chr12	110293367	CTT	C	ATP2A2
chr12	110305882	G	GT	ATP2A2
chr12	110309908	CAA	C,CA	ATP2A2
chr12	110311732	TAA	T,TA	ATP2A2
chr12	110313310	CTTTTT	C,CTTTTTTTTT	ATP2A2
chr12	110322476	C	CA	ATP2A2
chr12	110324828	CT	C	ATP2A2
chr12	110334956	TGGTGGC	T	ATP2A2
chr12	110352130	C	CA	ATP2A2
chr12	110255752	CT	C	ATP2A2
chr12	110309638	C	T	ATP2A2
chr12	110303705	C	T	ATP2A2
chr12	110298814	G	C	ATP2A2
chr12	110360136	A	AT	ATP2A2
chr12	110230367	T	C	ATP2A2
chr12	110245813	C	T	ATP2A2
chr12	110284353	C	T	ATP2A2
chr12	110319689	A	G	ATP2A2
chr12	110338758	T	C	ATP2A2
chr12	110355062	A	G	ATP2A2
chr12	110252288	C	CA	ATP2A2
chr12	110255287	CT	C	ATP2A2
chr12	110260572	A	AT	ATP2A2
chr12	110293826	A	ATGTGTG	ATP2A2
chr12	110314279	T	TA	ATP2A2
chr12	110356302	CA	C	ATP2A2
chr12	110229896	G	A	ATP2A2
chr12	110241703	G	A	ATP2A2
chr12	110257587	G	A	ATP2A2
chr12	110258286	G	T	ATP2A2
chr12	110263899	T	A	ATP2A2
chr12	110266330	G	C	ATP2A2
chr12	110270220	C	T	ATP2A2
chr12	110288497	C	T	ATP2A2
chr12	110292904	A	G	ATP2A2
chr12	110293826	A	G	ATP2A2
chr12	110358380	CA	C	ATP2A2
chr12	110313705	CTT	C	ATP2A2
chr12	110281332	G	A	ATP2A2
chr12	110319107	G	A	ATP2A2
chr12	110298874	T	C	ATP2A2
chr12	110298875	C	A	ATP2A2
chr12	110323255	G	T	ATP2A2
chr12	110339273	C	G	ATP2A2
chr12	110342787	C	T	ATP2A2
chr12	110348445	C	T	ATP2A2
chr12	110360115	A	G	ATP2A2
chr12	110223755	C	CA	ATP2A2
chr12	110228502	TTTTA	T	ATP2A2
chr12	110238131	CT	C	ATP2A2
chr12	110296568	C	G	ATP2A2
chr12	110244264	C	CA	ATP2A2
chr12	110256350	A	ATGTG	ATP2A2
chr12	110258388	C	CAA	ATP2A2
chr12	110260575	A	AATATAT	ATP2A2
chr12	110260599	TATAA	T	ATP2A2
chr12	110268111	TA	T	ATP2A2
chr12	110271117	AT	A	ATP2A2
chr12	110275333	AGTG	A	ATP2A2
chr12	110298323	T	TGTGTGTAAATG	ATP2A2
chr12	110299086	C	CAG	ATP2A2
chr12	110300092	G	GTCCT	ATP2A2
chr12	110255752	C	CT	ATP2A2
chr12	110295540	C	G	ATP2A2
chr12	110294233	C	T	ATP2A2
chr12	110294201	G	A	ATP2A2
chr12	110324445	G	A	ATP2A2
chr12	110355270	C	T	ATP2A2
chr12	110358608	G	T	ATP2A2
chr12	110249486	GT	G	ATP2A2
chr12	110264035	CA	C	ATP2A2
chr12	110300184	CT	C	ATP2A2
chr12	110300351	CT	C	ATP2A2
chr12	110321995	C	CT	ATP2A2
chr12	110355921	CA	C	ATP2A2
chr12	110356662	AAAAC	A	ATP2A2
chr12	110358380	C	CA	ATP2A2
chr12	110219605	G	A	ATP2A2
chr12	110222305	T	C	ATP2A2
chr12	110227993	A	C	ATP2A2
chr12	110228012	T	C	ATP2A2
chr12	110236561	C	G	ATP2A2
chr12	110250166	C	T	ATP2A2
chr12	110272966	T	C	ATP2A2
chr12	110273548	T	C	ATP2A2
chr12	110285169	T	A	ATP2A2
chr12	110289805	G	T	ATP2A2
chr12	110292808	C	T	ATP2A2
chr12	110293485	C	G	ATP2A2
chr12	110288473	C	T	ATP2A2
chr12	110360136	A	ATTTT	ATP2A2
chr12	110266033	G	C	ATP2A2
chr7	134773782	C	CTG,CTGTG	CALD1
chr7	134800893	G	A	CALD1
chr7	134803538	A	G	CALD1
chr7	134804479	T	G	CALD1
chr7	134804680	G	A	CALD1
chr7	134804753	G	T	CALD1
chr7	134805322	T	C	CALD1
chr7	134805515	C	T	CALD1
chr7	134805711	C	T	CALD1
chr7	134793452	G	A	CALD1
chr7	134807541	A	C	CALD1
chr7	134808398	A	G	CALD1
chr7	134809158	C	T	CALD1
chr7	134809937	T	C	CALD1
chr7	134812224	A	T	CALD1
chr7	134812449	G	C	CALD1
chr7	134812480	C	T	CALD1
chr7	134812563	G	A	CALD1
chr7	134812705	C	A	CALD1
chr7	134808186	C	A	CALD1
chr7	134812829	G	T	CALD1
chr7	134791080	A	C	CALD1
chr7	134787809	C	T	CALD1
chr7	134773659	T	C	CALD1
chr7	134773945	C	T	CALD1
chr7	134774127	G	A	CALD1
chr7	134775313	T	C	CALD1
chr7	134775369	A	G	CALD1
chr7	134775579	C	T	CALD1
chr7	134775667	T	C	CALD1
chr7	134777296	T	C	CALD1
chr7	134787876	A	T	CALD1
chr7	134779071	A	G	CALD1
chr7	134783257	C	G	CALD1
chr7	134783555	C	G	CALD1
chr7	134784268	C	T	CALD1
chr7	134784656	A	T	CALD1
chr7	134785046	C	T	CALD1
chr7	134785881	C	T	CALD1
chr7	134786460	T	G	CALD1
chr7	134787365	G	A	CALD1
chr7	134781974	T	G	CALD1
chr7	134812954	C	G	CALD1
chr7	134813129	T	C	CALD1
chr7	134813531	A	G	CALD1
chr7	134825190	G	A	CALD1
chr7	134825754	C	T	CALD1
chr7	134826052	T	A	CALD1
chr7	134826220	C	T	CALD1
chr7	134826282	G	C	CALD1
chr7	134827196	T	C	CALD1
chr7	134827840	G	A	CALD1
chr7	134828027	G	A	CALD1
chr7	134824745	T	C	CALD1
chr7	134832037	C	A	CALD1
chr7	134833385	T	C	CALD1
chr7	134833712	G	A	CALD1
chr7	134835214	G	A	CALD1
chr7	134835770	C	A	CALD1
chr7	134836400	G	C	CALD1
chr7	134837061	G	T	CALD1
chr7	134837481	C	T	CALD1
chr7	134838035	C	T	CALD1
chr7	134832115	T	C	CALD1
chr7	134824733	G	A	CALD1
chr7	134822110	A	G	CALD1
chr7	134822039	T	C	CALD1
chr7	134813546	A	G	CALD1
chr7	134814191	C	T	CALD1
chr7	134814233	G	T	CALD1
chr7	134815078	A	G	CALD1
chr7	134815850	T	C	CALD1
chr7	134816203	T	C	CALD1
chr7	134816381	T	G	CALD1
chr7	134816984	C	T	CALD1
chr7	134817241	C	G	CALD1
chr7	134817454	A	G	CALD1
chr7	134817538	G	T	CALD1
chr7	134818299	T	G	CALD1
chr7	134818496	C	T	CALD1
chr7	134819730	C	G	CALD1
chr7	134820712	A	G	CALD1
chr7	134820960	A	G	CALD1
chr7	134821556	G	T	CALD1
chr7	134821558	G	T	CALD1
chr7	134821872	T	C	CALD1
chr7	134773540	C	T	CALD1
chr7	134773471	G	T	CALD1
chr7	134773392	A	G	CALD1
chr7	134773060	C	T	CALD1
chr7	134746452	T	C	CALD1
chr7	134746600	T	C	CALD1
chr7	134746677	C	T	CALD1
chr7	134746895	A	C	CALD1
chr7	134747044	T	C	CALD1
chr7	134747490	T	C	CALD1
chr7	134748126	G	A	CALD1
chr7	134748730	C	A	CALD1
chr7	134746227	A	G	CALD1
chr7	134748884	A	G	CALD1
chr7	134749910	C	A	CALD1
chr7	134749990	A	G	CALD1
chr7	134750697	T	C	CALD1
chr7	134750883	T	G	CALD1
chr7	134751598	T	C	CALD1
chr7	134751775	A	G	CALD1
chr7	134752080	A	C	CALD1
chr7	134752326	C	T	CALD1
chr7	134749101	G	T	CALD1
chr7	134745981	A	G	CALD1
chr7	134745763	T	C	CALD1
chr7	134745494	T	C	CALD1
chr7	134741101	T	A	CALD1
chr7	134741202	T	C	CALD1
chr7	134741442	T	A	CALD1
chr7	134741931	A	T	CALD1
chr7	134741983	A	G	CALD1
chr7	134742012	T	C	CALD1
chr7	134742155	A	G	CALD1
chr7	134743160	G	A	CALD1
chr7	134743748	C	T	CALD1
chr7	134743940	C	T	CALD1
chr7	134744138	T	G	CALD1
chr7	134744227	T	A	CALD1
chr7	134744583	T	C	CALD1
chr7	134744659	T	C	CALD1
chr7	134745010	C	T	CALD1
chr7	134745289	C	G	CALD1
chr7	134745344	C	T	CALD1
chr7	134745357	G	T	CALD1
chr7	134745421	T	C	CALD1
chr7	134753254	A	G	CALD1
chr7	134838803	G	A	CALD1
chr7	134753646	T	C	CALD1
chr7	134754025	A	G	CALD1
chr7	134762397	G	C	CALD1
chr7	134763249	T	C	CALD1
chr7	134763420	G	T	CALD1
chr7	134764433	C	G	CALD1
chr7	134764467	C	T	CALD1
chr7	134765208	T	G	CALD1
chr7	134765810	T	C	CALD1
chr7	134766905	T	C	CALD1
chr7	134760682	T	C	CALD1
chr7	134767792	C	A	CALD1
chr7	134770615	A	G	CALD1
chr7	134771693	C	T	CALD1
chr7	134771951	A	G	CALD1
chr7	134772426	G	A	CALD1
chr7	134772625	G	A	CALD1
chr7	134772787	G	A	CALD1
chr7	134772836	G	A	CALD1
chr7	134773001	C	T	CALD1
chr7	134767806	C	T	CALD1
chr7	134759812	T	C	CALD1
chr7	134759369	T	C	CALD1
chr7	134759224	T	G	CALD1
chr7	134754030	T	C	CALD1
chr7	134754586	C	T	CALD1
chr7	134754753	G	T	CALD1
chr7	134755534	T	G	CALD1
chr7	134756023	A	C	CALD1
chr7	134756052	T	A	CALD1
chr7	134756221	T	G	CALD1
chr7	134756238	T	C	CALD1
chr7	134756251	A	G	CALD1
chr7	134756292	C	T	CALD1
chr7	134756309	C	A	CALD1
chr7	134756373	T	C	CALD1
chr7	134756952	G	A	CALD1
chr7	134757125	A	G	CALD1
chr7	134934181	T	C	CALD1
chr7	134757239	T	C	CALD1
chr7	134757349	C	T	CALD1
chr7	134757597	G	C	CALD1
chr7	134757658	T	A	CALD1
chr7	134753825	G	T	CALD1
chr7	134839673	C	T	CALD1
chr7	134839949	T	C	CALD1
chr7	134843632	A	G	CALD1
chr7	134897809	C	T	CALD1
chr7	134898291	A	C	CALD1
chr7	134898915	A	G	CALD1
chr7	134899623	T	C	CALD1
chr7	134899708	A	G	CALD1
chr7	134899819	T	A	CALD1
chr7	134905325	C	G	CALD1
chr7	134911866	G	A	CALD1
chr7	134897113	T	C	CALD1
chr7	134913899	T	C	CALD1
chr7	134917538	C	A	CALD1
chr7	134918205	A	C	CALD1
chr7	134920355	T	C	CALD1
chr7	134922925	A	G	CALD1
chr7	134924632	A	T	CALD1
chr7	134924794	A	G	CALD1
chr7	134927267	T	C	CALD1
chr7	134928364	G	A	CALD1
chr7	134916717	C	T	CALD1
chr7	134896235	G	T	CALD1
chr7	134896118	T	C	CALD1
chr7	134893504	G	A	CALD1
chr7	134877633	C	T	CALD1
chr7	134878577	A	G	CALD1
chr7	134878819	A	T	CALD1
chr7	134879039	G	A	CALD1
chr7	134879241	T	G	CALD1
chr7	134879612	T	C	CALD1
chr7	134881320	G	A	CALD1
chr7	134882353	G	T	CALD1
chr7	134882617	G	A	CALD1
chr7	134883505	G	T	CALD1
chr7	134884426	A	G	CALD1
chr7	134887921	A	G	CALD1
chr7	134888230	C	T	CALD1
chr7	134888692	C	G	CALD1
chr7	134889226	T	C	CALD1
chr7	134889402	T	A	CALD1
chr7	134889948	G	A	CALD1
chr7	134890504	T	C	CALD1
chr7	134891690	T	C	CALD1
chr7	134928560	T	C	CALD1
chr7	134876490	G	A	CALD1
chr7	134931773	T	G	CALD1
chr7	134934415	T	C	CALD1
chr7	134976531	A	G	CALD1
chr7	134976812	A	G	CALD1
chr7	134976830	C	G	CALD1
chr7	134980374	G	A	CALD1
chr7	134980448	C	T	CALD1
chr7	134981594	C	A	CALD1
chr7	134984524	C	A	CALD1
chr7	134984560	G	A	CALD1
chr7	134975815	G	C	CALD1
chr7	134985711	A	G	CALD1
chr7	134735563	CTCTGTGTGTGTGTGTG	C	CALD1
chr7	134736319	A	AT	CALD1
chr7	134737300	A	AT	CALD1
chr7	134742016	T	TAC	CALD1
chr7	134744450	C	CGTGT	CALD1
chr7	134746618	TG	T	CALD1
chr7	134747031	C	CTG	CALD1
chr7	134748708	T	TC	CALD1
chr7	134986279	G	A	CALD1
chr7	134975437	T	C	CALD1
chr7	134975095	G	T	CALD1
chr7	134974999	A	G	CALD1
chr7	134945208	A	G	CALD1
chr7	134960568	C	T	CALD1
chr7	134961140	G	A	CALD1
chr7	134963698	G	A	CALD1
chr7	134964415	A	G	CALD1
chr7	134965793	C	T	CALD1
chr7	134965853	T	A	CALD1
chr7	134967303	G	C	CALD1
chr7	134967496	G	A	CALD1
chr7	134967695	C	T	CALD1
chr7	134969179	T	C	CALD1
chr7	134970114	T	C	CALD1
chr7	134973158	C	T	CALD1
chr7	134973244	C	T	CALD1
chr7	134973520	C	T	CALD1
chr7	134974312	G	A	CALD1
chr7	134974412	G	A	CALD1
chr7	134974489	T	C	CALD1
chr7	134974575	A	G	CALD1
chr7	134933959	A	G	CALD1
chr7	134740696	T	C	CALD1
chr7	134876369	A	G	CALD1
chr7	134874255	C	G	CALD1
chr7	134851907	C	T	CALD1
chr7	134851913	T	C	CALD1
chr7	134852218	A	G	CALD1
chr7	134852509	T	C	CALD1
chr7	134853124	C	T	CALD1
chr7	134853381	T	C	CALD1
chr7	134853396	C	T	CALD1
chr7	134853456	C	T	CALD1
chr7	134851550	T	C	CALD1
chr7	134853641	A	G	CALD1
chr7	134853884	C	T	CALD1
chr7	134854543	G	A	CALD1
chr7	134854544	A	T	CALD1
chr7	134854955	G	T	CALD1
chr7	134855106	G	A	CALD1
chr7	134855189	G	A	CALD1
chr7	134855190	C	T	CALD1
chr7	134855355	T	C	CALD1
chr7	134853846	C	T	CALD1
chr7	134850946	A	T	CALD1
chr7	134850688	G	A	CALD1
chr7	134850593	A	G	CALD1
chr7	134844423	G	A	CALD1
chr7	134845822	C	T	CALD1
chr7	134846164	G	A	CALD1
chr7	134846325	G	A	CALD1
chr7	134846439	C	A	CALD1
chr7	134846991	A	G	CALD1
chr7	134847093	G	A	CALD1
chr7	134847529	T	C	CALD1
chr7	134847603	A	G	CALD1
chr7	134847765	T	C	CALD1
chr7	134847860	C	T	CALD1
chr7	134847898	T	G	CALD1
chr7	134847951	G	T	CALD1
chr7	134848622	A	C	CALD1
chr7	134848917	G	A	CALD1
chr7	134849143	T	C	CALD1
chr7	134849433	G	A	CALD1
chr7	134849470	T	C	CALD1
chr7	134849621	T	A	CALD1
chr7	134855634	A	G	CALD1
chr7	134874288	G	A	CALD1
chr7	134856315	T	A	CALD1
chr7	134857816	G	C	CALD1
chr7	134867395	T	G	CALD1
chr7	134868015	A	G	CALD1
chr7	134868734	T	C	CALD1
chr7	134868762	C	A	CALD1
chr7	134869143	G	A	CALD1
chr7	134870376	G	T	CALD1
chr7	134870510	C	G	CALD1
chr7	134870592	A	G	CALD1
chr7	134867277	A	T	CALD1
chr7	134872067	G	A	CALD1
chr7	134872124	C	T	CALD1
chr7	134872314	C	T	CALD1
chr7	134872339	C	T	CALD1
chr7	134872348	A	C	CALD1
chr7	134872609	G	A	CALD1
chr7	134872649	T	A	CALD1
chr7	134872966	T	G	CALD1
chr7	134873143	T	C	CALD1
chr7	134872102	T	C	CALD1
chr7	134866046	C	T	CALD1
chr7	134865483	G	A	CALD1
chr7	134865368	C	T	CALD1
chr7	134858606	T	G	CALD1
chr7	134859157	G	A	CALD1
chr7	134859303	T	A	CALD1
chr7	134859554	A	C	CALD1
chr7	134860340	T	G	CALD1
chr7	134860347	A	G	CALD1
chr7	134861368	A	C	CALD1
chr7	134861654	G	T	CALD1
chr7	134862058	T	A	CALD1
chr7	134862928	G	T	CALD1
chr7	134863127	T	G	CALD1
chr7	134863204	G	A	CALD1
chr7	134863821	C	T	CALD1
chr7	134864108	T	C	CALD1
chr7	134864117	G	A	CALD1
chr7	134864302	G	A	CALD1
chr7	134865176	G	A	CALD1
chr7	134865335	G	C	CALD1
chr7	134865339	C	T	CALD1
chr7	134856812	A	T	CALD1
chr7	134740682	C	T	CALD1
chr7	134740618	C	G	CALD1
chr7	134740419	T	C	CALD1
chr7	134940483	T	C	CALD1
chr7	134933745	G	A	CALD1
chr7	134896387	G	A	CALD1
chr7	134891370	A	G	CALD1
chr7	134836115	G	A	CALD1
chr7	134822815	C	T	CALD1
chr7	134784652	T	C	CALD1
chr7	134769417	G	A	CALD1
chr7	134954410	G	A	CALD1
chr7	134958872	AATATATATAT	A	CALD1
chr7	134821584	A	AT	CALD1
chr7	134981969	G	A	CALD1
chr7	134925082	C	T	CALD1
chr7	134832236	C	T	CALD1
chr7	134757874	G	A	CALD1
chr7	134749251	A	G	CALD1
chr7	134743872	C	A	CALD1
chr7	134767195	C	CTGTG	CALD1
chr7	134891745	TAA	T,TA	CALD1
chr7	134735563	C	CTGTGTGTG	CALD1
chr7	134765949	CCT	C	CALD1
chr7	134772095	CT	C,CTT	CALD1
chr7	134742016	T	TACAC,TACACAC	CALD1
chr7	134735565	CTG	C,CTGTG	CALD1
chr7	134952124	A	G	CALD1
chr7	134944718	T	A	CALD1
chr7	134943902	T	C	CALD1
chr7	134931066	T	C	CALD1
chr7	134929660	A	G	CALD1
chr7	134902054	C	A	CALD1
chr7	134900687	T	A	CALD1
chr7	134863372	T	C	CALD1
chr7	134805829	C	T	CALD1
chr7	134790466	T	C	CALD1
chr7	134763662	G	A	CALD1
chr7	134762891	A	G	CALD1
chr7	134760889	C	T	CALD1
chr7	134759902	C	T	CALD1
chr7	134739104	A	G	CALD1
chr7	134895298	A	ATG	CALD1
chr7	134873175	AAAAC	A	CALD1
chr7	134758501	G	GGT,GGTGT	CALD1
chr7	134744450	C	CGT,CGTGTGTGT	CALD1
chr7	134736379	C	T	CALD1
chr7	134958872	AATATATATAT	A,AATATATATATATAT	CALD1
chr7	134805588	C	T	CALD1
chr7	134799089	T	C	CALD1
chr7	134795186	T	A	CALD1
chr7	134777891	C	T	CALD1
chr7	134747133	C	T	CALD1
chr7	134958872	AATATATATATATAT	A,AATATAT	CALD1
chr7	134844100	C	T	CALD1
chr7	134806057	G	A	CALD1
chr7	134822868	C	T	CALD1
chr7	134766272	C	T	CALD1
chr7	134965834	CCAA	C,CA	CALD1
chr7	134958889	A	ATATATATTTAAC	CALD1
chr7	134953666	TTTG	T	CALD1
chr7	134946670	CT	C	CALD1
chr7	134929646	GTATATATATATATA	G,GTATATATATATATATA	CALD1
chr7	134905922	CT	C	CALD1
chr7	134897389	A	AATAT	CALD1
chr7	134895298	ATGTGTGTGTG	A	CALD1
chr7	134749937	A	G	CALD1
chr7	134825349	C	T	CALD1
chr7	134839829	A	T	CALD1
chr7	134848047	C	T	CALD1
chr7	134944398	GT	G	CALD1
chr7	134878780	AG	A	CALD1
chr7	134828419	GCTT	G	CALD1
chr7	134756272	C	CAAA	CALD1
chr7	134748729	AC	A	CALD1
chr7	134742016	T	TACACAC,TACACACACAC	CALD1
chr7	134929648	A	G	CALD1
chr7	134906275	A	T	CALD1
chr7	134900658	C	T	CALD1
chr7	134832005	T	C	CALD1
chr7	134773505	C	G	CALD1
chr7	134771413	T	C	CALD1
chr7	134736065	G	A	CALD1
chr7	134958872	AATATATATATAT	A,AAT	CALD1
chr7	134982026	T	G	CALD1
chr7	134979806	G	T	CALD1
chr7	134963496	C	A	CALD1
chr7	134936966	C	A	CALD1
chr7	134901135	T	C	CALD1
chr7	134929646	G	GTATATATA	CALD1
chr7	134895094	GAAATAAAT	G,GAAAT	CALD1
chr7	134750111	AAAAC	A	CALD1
chr7	134756272	C	CAA,CAAAA	CALD1
chr7	134758503	T	G	CALD1
chr7	134739043	A	G	CALD1
chr7	134958885	A	ATATATATATATTTAAC	CALD1
chr7	134803922	CT	C	CALD1
chr7	134742016	T	TACACACAC	CALD1
chr7	134973488	C	T	CALD1
chr7	134951260	G	C	CALD1
chr7	134929931	G	T	CALD1
chr7	134770525	G	A	CALD1
chr7	134886435	A	G	CALD1
chr7	134880525	G	A	CALD1
chr7	134769080	T	A	CALD1
chr7	134958887	A	ATATATATATTTAAC	CALD1
chr7	134895298	ATGTGTG	A,ATGTG	CALD1
chr7	134758501	G	GGTGT,GGGGTGT	CALD1
chr7	134978272	C	G	CALD1
chr7	134939247	C	T	CALD1
chr7	134903394	C	T	CALD1
chr7	134882707	A	G	CALD1
chr7	134942172	C	T	CALD1
chr7	134908815	C	CTA	CALD1
chr7	134911198	CTTT	C	CALD1
chr7	134932571	T	A	CALD1
chr7	134812585	A	T	CALD1
chr7	134802616	C	T	CALD1
chr7	134778344	T	C	CALD1
chr7	134775096	T	C	CALD1
chr7	134853876	C	CT	CALD1
chr7	134767195	CTGTG	C,CTGTGTGTGTG	CALD1
chr7	134766141	CTTTT	C	CALD1
chr7	134986488	A	G	CALD1
chr7	134895164	G	C	CALD1
chr7	134782876	C	T	CALD1
chr7	134958872	A	AATATAT	CALD1
chr7	134872357	CA	C	CALD1
chr7	134857158	C	CTTT	CALD1
chr7	134946066	G	A	CALD1
chr7	134914924	C	G	CALD1
chr7	134833957	C	A	CALD1
chr7	134756310	C	A	CALD1
chr7	134752983	C	G	CALD1
chr7	134903233	A	C	CALD1
chr7	134750757	T	TG	CALD1
chr7	134894087	C	A	CALD1
chr7	134810466	G	A	CALD1
chr7	134756272	C	CAA	CALD1
chr7	134881749	C	A	CALD1
chr7	134850404	C	A	CALD1
chr7	134843058	A	T	CALD1
chr7	134841346	T	A	CALD1
chr7	134778973	C	T	CALD1
chr7	134777770	A	G	CALD1
chr7	134776800	A	T	CALD1
chr7	134766141	CTTT	C	CALD1
chr7	134767183	C	G	CALD1
chr7	134958872	AAT	A	CALD1
chr7	134929658	A	ACACACATGTGTGTGTGTGTGTGTGTGTGTGTGTGTG	CALD1
chr7	134884634	CA	C	CALD1
chr7	134837344	C	CT	CALD1
chr7	134773276	CTT	C,CT	CALD1
chr7	134772095	C	CTT	CALD1
chr7	134758501	GGT	G,GGTGT	CALD1
chr7	134756533	A	ATAAC	CALD1
chr7	134747944	A	G	CALD1
chr7	134769597	CTCTG	C	CALD1
chr7	134908815	CTA	C	CALD1
chr7	134929621	C	CACATACATATATGTATGTGTATATACACACACATATATGTATGTGTATATATACACACACATATACACACACGTGT	CALD1
chr7	134767195	C	CTGTGTG	CALD1
chr7	134928458	T	A	CALD1
chr7	134866965	G	A	CALD1
chr7	134850965	C	T	CALD1
chr7	134847125	G	A	CALD1
chr7	134809432	T	C	CALD1
chr7	134777375	T	C	CALD1
chr7	134929605	G	GGTGTGTGTATATACACACACATATAT	CALD1
chr7	134809982	C	T	CALD1
chr7	134929621	C	CACACACATATACACACACACGT	CALD1
chr7	134891745	TAAA	T	CALD1
chr7	134812583	TAA	T,TAAA	CALD1
chr7	134744450	CGTGT	C,CGTGTGT	CALD1
chr7	134735563	C	CTGTG	CALD1
chr7	134921364	A	G	CALD1
chr7	134848048	G	A	CALD1
chr7	134778741	C	T	CALD1
chr7	134950229	ACCTC	A	CALD1
chr7	134946847	A	AT	CALD1
chr7	134874541	G	A	CALD1
chr7	134748715	G	GC	CALD1
chr7	134748715	G	GCC	CALD1
chr7	134735565	CTGTG	C	CALD1
chr7	134757971	A	T	CALD1
chr7	134748908	T	C	CALD1
chr7	134741992	A	G	CALD1
chr7	134929621	C	CACACATATATGTATGTGTATATATACACACACATATACACACACGTGTGT	CALD1
chr7	134846259	TA	T	CALD1
chr7	134758501	G	GGTGT,GGTGTGT	CALD1
chr7	134742016	T	TACACAC,TACACACACACAC	CALD1
chr7	134880381	G	A	CALD1
chr7	134964118	A	T	CALD1
chr7	134850291	T	C	CALD1
chr7	134847740	G	C	CALD1
chr7	134842896	G	T	CALD1
chr7	134841904	G	C	CALD1
chr7	134839512	A	G	CALD1
chr7	134831094	T	C	CALD1
chr7	134826409	T	C	CALD1
chr7	134800770	T	C	CALD1
chr7	134786045	G	A	CALD1
chr7	134848891	C	T	CALD1
chr7	134758501	GGT	G,GGTGTGT	CALD1
chr7	134929646	G	GTGTGTGTA	CALD1
chr7	134815464	G	C	CALD1
chr7	134758501	GGTGTGTGTGTGTGTGT	G	CALD1
chr7	134737300	A	ATT	CALD1
chr7	134924384	G	A	CALD1
chr7	134866885	G	A	CALD1
chr7	134844916	T	C	CALD1
chr7	134796842	T	A	CALD1
chr7	134783845	G	A	CALD1
chr7	134767267	C	A	CALD1
chr7	134759621	C	T	CALD1
chr7	134737661	T	C	CALD1
chr7	134965851	AAT	A	CALD1
chr7	134962366	TAA	T,TA	CALD1
chr7	134958872	AATATATATAT	A,AATAT	CALD1
chr7	134742016	T	TACACACACAC	CALD1
chr7	134920907	T	C	CALD1
chr7	134910402	C	G	CALD1
chr7	134868314	G	A	CALD1
chr7	134849181	A	G	CALD1
chr7	134816123	T	C	CALD1
chr7	134957826	A	AT	CALD1
chr7	134773782	C	CTG	CALD1
chr7	134956997	T	TAAA	CALD1
chr7	134929621	C	CACACACATATATGTGTGTGTATATACACACACATATATGTGTGTGTATATACACACACATATATGTATGTGTATATATACACACATATATGTATGTGTATATATACACACACATATACACACACGT	CALD1
chr7	134735565	C	G	CALD1
chr7	134735822	A	G	CALD1
chr7	134735825	A	G	CALD1
chr7	134735851	G	A	CALD1
chr7	134735862	A	C	CALD1
chr7	134735990	C	T	CALD1
chr7	134736060	T	G	CALD1
chr7	134737602	G	A	CALD1
chr7	134943823	A	C	CALD1
chr7	134737635	C	T	CALD1
chr7	134737981	T	C	CALD1
chr7	134738986	A	C	CALD1
chr7	134739031	G	A	CALD1
chr7	134739058	G	C	CALD1
chr7	134739552	C	T	CALD1
chr7	134739775	C	T	CALD1
chr7	134740177	C	T	CALD1
chr7	134740279	T	C	CALD1
chr7	134737745	T	C	CALD1
chr7	134947166	A	T	CALD1
chr7	134951190	T	C	CALD1
chr7	134952301	A	C	CALD1
chr7	134929619	T	TACACACACATATATGTGTGTGTATATACACACACATATATGTGTGTGTATATACACACACATATATGTATGTGTATATATACACACATATATGTATGTGTATATATACACACACATATACACAC	CALD1
chr7	134928428	CAA	C	CALD1
chr7	134895298	ATGTGTGTG	A,ATGTG	CALD1
chr7	134872357	CAAAAAAAAAAAAAA	C,CAAAAAAAAAAAAAAA	CALD1
chr7	134844786	C	CA	CALD1
chr7	134831228	G	GA	CALD1
chr7	134808103	C	CT	CALD1
chr7	134800889	TAATG	T	CALD1
chr7	134780434	GT	G	CALD1
chr7	134780382	G	GCA	CALD1
chr7	134772095	C	CT,CTT	CALD1
chr7	134758501	G	GGTGTGT	CALD1
chr7	134755002	T	TA	CALD1
chr7	134735565	C	CTG	CALD1
chr7	134735563	CTCTG	C	CALD1
chr7	134982706	G	A	CALD1
chr7	134957844	G	A	CALD1
chr7	134955759	C	A	CALD1
chr7	134955312	C	G	CALD1
chr7	134929646	G	GTA	CALD1
chr7	134742016	T	TACAC,TACACACACACACACAC	CALD1
chr7	134801613	TTC	T	CALD1
chr7	134929646	G	GTGTATATA	CALD1
chr7	134906947	T	C	CALD1
chr7	134904421	A	T	CALD1
chr7	134904150	G	A	CALD1
chr7	134903997	C	T	CALD1
chr7	134902209	G	A	CALD1
chr7	134900960	G	A	CALD1
chr7	134898606	C	G	CALD1
chr7	134891715	T	C	CALD1
chr7	134907759	C	G	CALD1
chr7	134891407	T	G	CALD1
chr7	134885394	T	C	CALD1
chr7	134877237	G	T	CALD1
chr7	134877162	T	C	CALD1
chr7	134874329	C	T	CALD1
chr7	134873236	A	T	CALD1
chr7	134840681	C	G	CALD1
chr7	134827732	T	C	CALD1
chr7	134823129	A	G	CALD1
chr7	134885865	A	C	CALD1
chr7	134910082	T	C	CALD1
chr7	134910490	A	T	CALD1
chr7	134910954	A	G	CALD1
chr7	134735562	CCT	C	CALD1
chr7	134986440	C	T	CALD1
chr7	134977899	T	A	CALD1
chr7	134974969	G	A	CALD1
chr7	134974640	G	A	CALD1
chr7	134972741	G	A	CALD1
chr7	134971592	T	C	CALD1
chr7	134968452	A	T	CALD1
chr7	134964866	C	A	CALD1
chr7	134954138	C	G	CALD1
chr7	134950209	G	A	CALD1
chr7	134944034	C	T	CALD1
chr7	134929511	G	A	CALD1
chr7	134929355	C	T	CALD1
chr7	134926544	C	T	CALD1
chr7	134921569	T	C	CALD1
chr7	134916431	G	C	CALD1
chr7	134915090	C	T	CALD1
chr7	134913839	G	A	CALD1
chr7	134805445	A	C	CALD1
chr7	134929621	C	CACATACATATATGTATGTGTATATATACACACACATATACACACAT	CALD1
chr7	134791487	G	T	CALD1
chr7	134765007	C	T	CALD1
chr7	134905645	TCTC	T	CALD1
chr7	134872357	C	CAA	CALD1
chr7	134854550	TCA	T	CALD1
chr7	134844190	A	AT	CALD1
chr7	134836143	CAAAA	C	CALD1
chr7	134735565	C	CTGTGTG	CALD1
chr7	134973561	T	A	CALD1
chr7	134951690	A	G	CALD1
chr7	134929621	C	CACACACATATACACACACGTGTGTGT	CALD1
chr7	134918652	T	C	CALD1
chr7	134894024	G	A	CALD1
chr7	134883954	T	C	CALD1
chr7	134867903	C	T	CALD1
chr7	134857265	T	G	CALD1
chr7	134856260	G	A	CALD1
chr7	134815899	C	T	CALD1
chr7	134802329	A	G	CALD1
chr7	134953668	TG	T	CALD1
chr7	134903503	T	G	CALD1
chr7	134958887	A	ATATATATATATTTAAC	CALD1
chr7	134804697	G	C	CALD1
chr7	134925109	A	G	CALD1
chr7	134763570	G	T	CALD1
chr7	134760266	G	A	CALD1
chr7	134759458	G	A	CALD1
chr7	134757628	C	T	CALD1
chr7	134757578	T	C	CALD1
chr7	134756089	C	T	CALD1
chr7	134753314	G	A	CALD1
chr7	134752959	G	A	CALD1
chr7	134745830	T	A	CALD1
chr7	134744922	G	A	CALD1
chr7	134741095	T	G	CALD1
chr7	134738075	C	T	CALD1
chr7	134736093	C	T	CALD1
chr7	134735343	A	G	CALD1
chr7	134899207	CT	C	CALD1
chr7	134895298	ATGTGTGTG	A	CALD1
chr7	134773782	CTGTGTGTG	C	CALD1
chr7	134935045	C	G	CALD1
chr7	134935044	G	A	CALD1
chr7	134770566	G	A	CALD1
chr7	134978383	G	T	CALD1
chr7	134750111	AAAACAAAC	A	CALD1
chr7	134750756	G	GT	CALD1
chr7	134885228	C	T	CALD1
chr7	134876507	A	G	CALD1
chr7	134856090	G	A	CALD1
chr7	134850966	G	A	CALD1
chr7	134847588	G	A	CALD1
chr7	134846368	T	C	CALD1
chr7	134844213	T	G	CALD1
chr7	134841654	T	A	CALD1
chr7	134901859	A	G	CALD1
chr7	134841369	C	G	CALD1
chr7	134836449	T	C	CALD1
chr7	134835229	G	C	CALD1
chr7	134833321	T	C	CALD1
chr7	134829957	T	C	CALD1
chr7	134829408	G	A	CALD1
chr7	134829016	T	C	CALD1
chr7	134828210	G	A	CALD1
chr7	134786607	A	G	CALD1
chr7	134840327	T	C	CALD1
chr7	134780966	C	A	CALD1
chr7	134905775	A	G	CALD1
chr7	134913554	G	A	CALD1
chr7	134773782	C	CTGTG	CALD1
chr7	134792286	C	CT	CALD1
chr7	134803696	AT	A	CALD1
chr7	134812583	T	TA	CALD1
chr7	134837033	G	GT	CALD1
chr7	134857158	CTTT	C	CALD1
chr7	134895298	ATGTG	A	CALD1
chr7	134897672	GT	G	CALD1
chr7	134909059	T	G	CALD1
chr7	134792512	G	A	CALD1
chr7	134912367	A	G	CALD1
chr7	134916730	G	A	CALD1
chr7	134933245	G	A	CALD1
chr7	134950878	G	T	CALD1
chr7	134932159	G	C	CALD1
chr7	134930728	T	C	CALD1
chr7	134919819	A	G	CALD1
chr7	134913946	A	G	CALD1
chr7	134862885	A	G	CALD1
chr7	134780436	T	C	CALD1
chr7	134778397	A	C	CALD1
chr7	134775653	G	A	CALD1
chr7	134958872	AATATATATATATAT	A,AATATATATATATATAT	CALD1
chr7	134887746	ATGTG	A,ATG	CALD1
chr7	134853876	C	CCT,CT	CALD1
chr7	134853875	C	CT	CALD1
chr7	134800823	GACA	G	CALD1
chr7	134773782	CTG	C,CTGTGTG	CALD1
chr7	134767195	CTG	C,CTGTG	CALD1
chr7	134758501	GGTGTGTGTGTGTGTGT	G,GGTGTGTGTGTGTGTGTGTGT	CALD1
chr7	134968859	TA	T	CALD1
chr7	134748715	G	GC,GCC	CALD1
chr7	134742016	T	TACACACACACACAC	CALD1
chr7	134735563	C	CTGTGTG	CALD1
chr7	134977783	G	T	CALD1
chr7	134932842	G	A	CALD1
chr7	134925411	G	A	CALD1
chr7	134920651	A	C	CALD1
chr7	134920487	A	G	CALD1
chr7	134910080	T	C	CALD1
chr7	134744450	C	CGT	CALD1
chr7	134737761	C	T	CALD1
chr7	134737855	G	A	CALD1
chr7	134738599	G	A	CALD1
chr7	134770225	G	A	CALD1
chr7	134768267	C	T	CALD1
chr7	134767166	G	A	CALD1
chr7	134765415	T	C	CALD1
chr7	134765045	G	A	CALD1
chr7	134764927	T	G	CALD1
chr7	134763691	G	A	CALD1
chr7	134761581	C	T	CALD1
chr7	134760337	G	A	CALD1
chr7	134758760	C	A	CALD1
chr7	134756846	C	T	CALD1
chr7	134755649	A	G	CALD1
chr7	134752967	A	G	CALD1
chr7	134748291	G	A	CALD1
chr7	134747703	A	C	CALD1
chr7	134746567	T	C	CALD1
chr7	134744592	T	G	CALD1
chr7	134744490	T	A	CALD1
chr7	134739677	C	T	CALD1
chr7	134760150	TA	T	CALD1
chr7	134758501	GGT	G	CALD1
chr7	134979549	A	T	CALD1
chr7	134974300	A	G	CALD1
chr7	134750111	AAAACAAACAAAC	A,AAAAC	CALD1
chr7	134758501	GGTGT	G	CALD1
chr7	134763917	CAA	C,CAAA	CALD1
chr7	134765315	G	GA	CALD1
chr7	134767228	T	TGC	CALD1
chr7	134773782	CTGTGTG	C	CALD1
chr7	134774169	CA	C,CAA	CALD1
chr7	134789031	T	TA	CALD1
chr7	134744450	CGTGTGTGTGT	C	CALD1
chr7	134821526	A	AT	CALD1
chr7	134861244	CT	C	CALD1
chr7	134872357	C	CA	CALD1
chr7	134884634	CA	C,CAA	CALD1
chr7	134887746	ATG	A	CALD1
chr7	134888978	AT	A	CALD1
chr7	134891745	TAAAA	T	CALD1
chr7	134895298	A	ATGTG	CALD1
chr7	134901167	G	GT	CALD1
chr7	134844190	ATT	A	CALD1
chr7	134742184	T	TTGG	CALD1
chr7	134742016	TACAC	T,TACACACACAC	CALD1
chr7	134983082	T	C	CALD1
chr7	134882425	G	A	CALD1
chr7	134882833	A	G	CALD1
chr7	134887485	G	A	CALD1
chr7	134888607	G	A	CALD1
chr7	134889598	G	A	CALD1
chr7	134889609	T	C	CALD1
chr7	134897745	C	A	CALD1
chr7	134899818	A	T	CALD1
chr7	134918720	G	A	CALD1
chr7	134921558	T	C	CALD1
chr7	134935946	C	T	CALD1
chr7	134951493	G	A	CALD1
chr7	134953669	G	T	CALD1
chr7	134956504	A	G	CALD1
chr7	134966873	A	G	CALD1
chr7	134970806	G	A	CALD1
chr7	134976479	A	G	CALD1
chr7	134980874	T	C	CALD1
chr7	134981342	T	C	CALD1
chr7	134927551	C	CA	CALD1
chr7	134874888	T	C	CALD1
chr7	134928428	CA	C	CALD1
chr7	134958407	AT	A	CALD1
chr7	134967157	T	A	CALD1
chr7	134975669	C	T	CALD1
chr7	134742016	T	TACAC	CALD1
chr7	134758501	GGT	G,GGTGTGTGT	CALD1
chr7	134763917	CA	C	CALD1
chr7	134767195	CTGTG	C,CTG	CALD1
chr7	134773782	CTG	C	CALD1
chr7	134803696	ATT	A	CALD1
chr7	134959703	G	A	CALD1
chr7	134891745	TA	T	CALD1
chr7	134929646	G	GTATATATATA	CALD1
chr7	134952473	C	CT	CALD1
chr7	134957421	TTTTG	T	CALD1
chr7	134958872	AATATATATATAT	A	CALD1
chr7	134739534	G	A	CALD1
chr7	134744905	A	G	CALD1
chr7	134791904	G	C	CALD1
chr7	134797617	G	A	CALD1
chr7	134895094	GAAAT	G,GAAATAAAT	CALD1
chr7	134952471	G	C	CALD1
chr7	134952037	A	T	CALD1
chr7	134950807	C	T	CALD1
chr7	134958872	AATATATATATAT	A,AATATATAT	CALD1
chr7	134962366	TAA	T	CALD1
chr7	134974488	G	GC	CALD1
chr7	134740855	A	C	CALD1
chr7	134741970	T	C	CALD1
chr7	134744093	G	T	CALD1
chr7	134779772	T	G	CALD1
chr7	134780421	C	T	CALD1
chr7	134782701	C	T	CALD1
chr7	134782931	T	G	CALD1
chr7	134796736	A	G	CALD1
chr7	134808593	G	A	CALD1
chr7	134815148	G	A	CALD1
chr7	134937648	A	G	CALD1
chr7	134939605	G	T	CALD1
chr7	134837344	CT	C	CALD1
chr7	134945891	G	A	CALD1
chr7	134947167	G	A	CALD1
chr7	134950701	A	G	CALD1
chr7	134949907	CA	C	CALD1
chr7	134872383	C	A	CALD1
chr7	134842310	C	T	CALD1
chr7	134814942	G	T	CALD1
chr7	134903991	G	A	CALD1
chr7	134893214	C	T	CALD1
chr7	134873855	G	A	CALD1
chr7	134873470	G	T	CALD1
chr7	134872723	A	T	CALD1
chr7	134872640	T	G	CALD1
chr7	134872486	G	A	CALD1
chr7	134871562	C	T	CALD1
chr7	134933176	G	A	CALD1
chr7	134871095	C	G	CALD1
chr7	134863037	C	T	CALD1
chr7	134861816	G	A	CALD1
chr7	134859992	T	A	CALD1
chr7	134859051	G	A	CALD1
chr7	134856752	C	A	CALD1
chr7	134844802	C	A	CALD1
chr7	134844392	C	T	CALD1
chr7	134842844	G	C	CALD1
chr7	134866573	A	T	CALD1
chr7	134933341	A	G	CALD1
chr7	134985285	C	T	CALD1
chr7	134735563	CTCTGTGTGTGTG	C,CTGTCTGTGTGTGTG	CALD1
chr7	134747704	G	C	CALD1
chr7	134747671	G	A	CALD1
chr7	134746658	C	A	CALD1
chr7	134743868	G	A	CALD1
chr7	134738248	C	G	CALD1
chr7	134736537	C	G	CALD1
chr7	134735849	A	G	CALD1
chr7	134985154	C	CA,CAA	CALD1
chr7	134962366	T	TA	CALD1
chr7	134958885	A	ATATATATATATATTTAAC	CALD1
chr7	134958407	A	AT	CALD1
chr7	134929621	C	CGTGTGTGT	CALD1
chr7	134870727	CCTCT	C	CALD1
chr7	134864347	C	CA,CAA	CALD1
chr7	134844190	AT	A,ATT	CALD1
chr7	134841832	A	AAG	CALD1
chr7	134763917	CAA	C,CA	CALD1
chr7	134758501	G	GGTGT	CALD1
chr7	134742016	T	TAC,TACACAC	CALD1
chr7	134842661	T	C	CALD1
chr7	134752534	G	A	CALD1
chr7	134841774	T	C	CALD1
chr7	134839298	A	G	CALD1
chr7	134767195	CTGTG	C	CALD1
chr7	134744450	CGT	C	CALD1
chr7	134735565	CTG	C	CALD1
chr7	134985868	C	T	CALD1
chr7	134985439	A	G	CALD1
chr7	134984772	C	T	CALD1
chr7	134977808	A	G	CALD1
chr7	134959075	A	G	CALD1
chr7	134836143	CA	C	CALD1
chr7	134943454	T	C	CALD1
chr7	134904323	G	A	CALD1
chr7	134876421	A	G	CALD1
chr7	134837034	T	G	CALD1
chr7	134832363	T	C	CALD1
chr7	134784791	C	T	CALD1
chr7	134778675	T	A	CALD1
chr7	134958872	AATATATATATATAT	A,AAT	CALD1
chr7	134929621	C	CGTGTGT	CALD1
chr7	134914729	T	C	CALD1
chr7	134857158	CTTTTTTTTTTTTTTTT	C,CTTTTTTTTTTTTTTT	CALD1
chr7	134858075	C	CT,CTT	CALD1
chr7	134864347	C	CAAA	CALD1
chr7	134839000	C	T	CALD1
chr7	134837963	C	T	CALD1
chr7	134834319	A	C	CALD1
chr7	134834313	T	C	CALD1
chr7	134833848	C	T	CALD1
chr7	134833431	C	T	CALD1
chr7	134831763	C	T	CALD1
chr7	134829061	C	T	CALD1
chr7	134814085	G	A	CALD1
chr7	134793922	A	G	CALD1
chr7	134793258	T	C	CALD1
chr7	134779527	T	C	CALD1
chr7	134751008	C	T	CALD1
chr7	134958872	AATATATATATAT	A,AATATAT	CALD1
chr7	134953667	TTG	T	CALD1
chr7	134949907	CA	C,CAA	CALD1
chr7	134937636	C	CA	CALD1
chr7	134896523	TG	T	CALD1
chr7	134895298	ATGTGTGTG	A,ATGTGTG	CALD1
chr7	134839315	T	C	CALD1
chr7	134881878	G	T	CALD1
chr7	134755145	C	T	CALD1
chr7	134760503	C	T	CALD1
chr7	134801335	A	T	CALD1
chr7	134798683	A	C	CALD1
chr7	134791984	G	A	CALD1
chr7	134791826	T	C	CALD1
chr7	134789449	G	A	CALD1
chr7	134756364	T	C	CALD1
chr7	134965834	CCAA	C	CALD1
chr7	134958872	AATATATATATAT	A,AATATATATATATAT	CALD1
chr7	134818415	G	A	CALD1
chr7	134911198	CT	C	CALD1
chr7	134895298	ATGTG	A,ATGTGTG	CALD1
chr7	134891745	T	TA	CALD1
chr7	134857158	CTTTTTTTTTTTTTTTTT	C	CALD1
chr7	134853496	TC	T	CALD1
chr7	134826618	CATG	C	CALD1
chr7	134821584	ATT	A	CALD1
chr7	134820959	GA	G	CALD1
chr7	134790082	G	GGAGAGAGAGA	CALD1
chr7	134899633	T	TTTTTTG	CALD1
chr7	134826221	G	A	CALD1
chr7	134828296	T	C	CALD1
chr7	134849317	T	C	CALD1
chr7	134806107	G	A	CALD1
chr7	134796156	C	T	CALD1
chr7	134780924	G	A	CALD1
chr7	134771124	T	C	CALD1
chr7	134748722	A	C	CALD1
chr7	134958872	AATATAT	A	CALD1
chr7	134949907	C	CA	CALD1
chr7	134790082	G	GGAGA	CALD1
chr7	134773782	CTG	C,CTGTG	CALD1
chr7	134758501	G	GGT,GGTGTGT	CALD1
chr7	134755701	ACT	A	CALD1
chr7	134742016	T	TAC,TACAC	CALD1
chr7	134735565	C	CTGTG	CALD1
chr7	134947563	G	A	CALD1
chr7	134923075	G	A	CALD1
chr7	134903658	G	A	CALD1
chr7	134883118	C	T	CALD1
chr7	134878861	T	C	CALD1
chr7	134860096	G	A	CALD1
chr7	134773782	CTGTG	C,CTG	CALD1
chr7	134757873	C	T	CALD1
chr7	134766141	CT	C	CALD1
chr7	134744450	C	CGTGTGT	CALD1
chr7	134825047	A	G	CALD1
chr7	134824817	G	A	CALD1
chr7	134822420	A	G	CALD1
chr7	134791987	G	A	CALD1
chr7	134789538	C	G	CALD1
chr7	134784987	A	G	CALD1
chr7	134782612	T	C	CALD1
chr7	134782022	G	A	CALD1
chr7	134826526	G	C	CALD1
chr7	134781231	G	A	CALD1
chr7	134777885	C	T	CALD1
chr7	134777806	A	G	CALD1
chr7	134776175	G	A	CALD1
chr7	134773481	C	A	CALD1
chr7	134769862	T	C	CALD1
chr7	134766757	C	T	CALD1
chr7	134762625	G	T	CALD1
chr7	134762376	A	G	CALD1
chr7	134778009	A	G	CALD1
chr7	134828192	A	G	CALD1
chr7	134832127	T	A	CALD1
chr7	134832998	C	G	CALD1
chr7	134986056	G	A	CALD1
chr7	134981784	T	C	CALD1
chr7	134977533	G	A	CALD1
chr7	134974784	G	A	CALD1
chr7	134969887	C	T	CALD1
chr7	134969211	A	C	CALD1
chr7	134969191	C	A	CALD1
chr7	134967371	T	G	CALD1
chr7	134944055	A	G	CALD1
chr7	134940928	T	C	CALD1
chr7	134940157	G	A	CALD1
chr7	134925953	C	A	CALD1
chr7	134894087	C	T	CALD1
chr7	134857392	C	T	CALD1
chr7	134849974	G	A	CALD1
chr7	134843702	C	T	CALD1
chr7	134839758	T	A	CALD1
chr7	134833425	T	C	CALD1
chr7	134833214	T	C	CALD1
chr7	134750111	A	AAAAC	CALD1
chr7	134878830	T	C	CALD1
chr7	134877997	C	G	CALD1
chr7	134873231	A	C	CALD1
chr7	134785155	G	C	CALD1
chr7	134785986	T	C	CALD1
chr7	134787798	G	C	CALD1
chr7	134788841	A	C	CALD1
chr7	134789345	T	C	CALD1
chr7	134789607	C	T	CALD1
chr7	134789644	T	A	CALD1
chr7	134789962	A	G	CALD1
chr7	134780866	A	C	CALD1
chr7	134790711	A	G	CALD1
chr7	134792066	A	G	CALD1
chr7	134792156	C	T	CALD1
chr7	134792778	C	T	CALD1
chr7	134793917	T	C	CALD1
chr7	134794733	C	T	CALD1
chr7	134794752	A	G	CALD1
chr7	134794772	A	G	CALD1
chr7	134795836	G	A	CALD1
chr7	134791486	C	T	CALD1
chr7	134780643	C	A	CALD1
chr7	134773035	T	G	CALD1
chr7	134762879	A	G	CALD1
chr7	134751240	C	T	CALD1
chr7	134751309	A	G	CALD1
chr7	134751348	A	C	CALD1
chr7	134751364	G	A	CALD1
chr7	134752422	T	G	CALD1
chr7	134752557	T	C	CALD1
chr7	134753021	A	C	CALD1
chr7	134753141	C	A	CALD1
chr7	134753253	A	G	CALD1
chr7	134753673	A	G	CALD1
chr7	134753690	G	A	CALD1
chr7	134753773	A	G	CALD1
chr7	134756254	G	A	CALD1
chr7	134756374	G	A	CALD1
chr7	134756826	T	C	CALD1
chr7	134757931	C	A	CALD1
chr7	134758227	T	A	CALD1
chr7	134759611	C	G	CALD1
chr7	134762073	C	G	CALD1
chr7	134796872	C	T	CALD1
chr7	134751161	C	T	CALD1
chr7	134797198	T	A	CALD1
chr7	134797766	A	G	CALD1
chr7	134821639	A	G	CALD1
chr7	134821642	G	A	CALD1
chr7	134821644	A	G	CALD1
chr7	134821646	A	G	CALD1
chr7	134821651	T	C	CALD1
chr7	134821652	G	A	CALD1
chr7	134821803	C	T	CALD1
chr7	134822112	T	C	CALD1
chr7	134821630	T	C	CALD1
chr7	134823315	T	C	CALD1
chr7	134824747	G	A	CALD1
chr7	134825017	C	T	CALD1
chr7	134828198	C	T	CALD1
chr7	134828515	C	G	CALD1
chr7	134828597	G	A	CALD1
chr7	134828644	G	A	CALD1
chr7	134828976	T	C	CALD1
chr7	134829980	G	A	CALD1
chr7	134823336	G	A	CALD1
chr7	134821618	C	T	CALD1
chr7	134821614	G	A	CALD1
chr7	134821607	G	A	CALD1
chr7	134798088	T	C	CALD1
chr7	134798162	A	G	CALD1
chr7	134800794	C	G	CALD1
chr7	134801053	T	G	CALD1
chr7	134803269	C	A	CALD1
chr7	134804113	C	A	CALD1
chr7	134804655	C	T	CALD1
chr7	134805481	T	C	CALD1
[truncated: 19,007 more rows]
