# Supplementary material for: Functional mutation, splice, distribution, and divergence analysis of impactful genes associated with heart failure and other cardiovascular diseases
Source: Sci Rep. 2023 Oct 5;13:16769. doi: 10.1038/s41598-023-44127-1 (PMC10556087; doi:10.1038/s41598-023-44127-1)
Supplement: Supplementary file 3 — Supplementary Information 3. [file 41598_2023_44127_MOESM3_ESM.zip › Supplementary_Material_06_Demographics.xlsx]

## Sheet: Sheet0
Sample_ID	Ethnicity	Gender	Age (years)
BR2-731	Not_Hispanic	Female	90
BR2-738	Not_Hispanic	Female	73
BR2-745	Not_Hispanic	Male	78
BR2-747	Not_Hispanic	Female	83
BR2-765	Not_Hispanic	Female	74
BR2-774	Not_Hispanic	Male	77
BR2-781	Not_Hispanic	Male	62
BR2-810	Not_Hispanic	Male	62
BR2-821	Not_Hispanic	Female	80
BR2-833	Not_Hispanic	Male	67
BR2-860	Not_Hispanic	Female	84
BR2-890	Not_Hispanic	Male	72
BR2-922	Not_Hispanic	Female	72
BR2-975	Not_Hispanic	Male	58
BR2-986	Not_Hispanic	Female	89
BR2-995	Not_Hispanic	Male	72
BR2-1007	Not_Hispanic	Male	58
BR2-1090	Not_Hispanic	Male	94
BR2-1094	Not_Hispanic	Female	61
BR2-1095	Not_Hispanic	Male	96
BR2-1154	Not_Hispanic	Female	58
BR2-1218	Not_Hispanic	Male	68
BR2-1228	Not_Hispanic	Female	56
BR2-1267	Not_Hispanic	Female	69
BR2-1273	Not_Hispanic	Male	86
BR2-1282	Not_Hispanic	Male	70
BR2-1294	Hispanic	Male	62
BR2-1343	Not_Hispanic	Male	29
BR2-1366	Not_Hispanic	Male	69
BR2-1381	Not_Hispanic	Male	76
BR2-1421	Not_Hispanic	Female	58
BR2-1506	Not_Hispanic	Male	51
BR2-1563	Not_Hispanic	Male	71
BR2-1572	Not_Hispanic	Female	76
