# Supplementary material for: Functional mutation, splice, distribution, and divergence analysis of impactful genes associated with heart failure and other cardiovascular diseases
Source: Sci Rep. 2023 Oct 5;13:16769. doi: 10.1038/s41598-023-44127-1 (PMC10556087; doi:10.1038/s41598-023-44127-1)
Supplement: Supplementary file 3 — Supplementary Information 3. [file 41598_2023_44127_MOESM3_ESM.zip › Supplementary_Material_07_QC_Report.xlsx]

## Sheet: QC
Application	Sequence Protocol	Sample ID	Species	Total Reads	Filtered Reads	Filtered Reads %	Reads Aligned Genome %	Duplicate Reads %
WGS	2x	DNA-BR2-810	Human	475425223	461092914	96.9854	99.7845	0.0144667
WGS	2x	DNA-BR2-821	Human	459416590	448420715	97.6066	99.8562	0.00663333
WGS	2x	DNA-BR2-833	Human	419142496	408940748	97.566	99.8322	0.0111667
WGS	2x	DNA-BR2-860	Human	407937587	397213900	97.3712	99.8445	0.00763333
WGS	2x	DNA-BR2-890	Human	456163759	442456769	96.9952	99.792	0.0167333
WGS	2x	DNA-BR2-922	Human	344003421	333483844	96.942	99.8218	0.00653333
WGS	2x	DNA-BR2-975	Human	376564315	364446477	96.782	99.7945	0.013
WGS	2x	DNA-BR2-986	Human	404227845	393873924	97.4386	99.8515	0.00646667
WGS	2x	DNA-BR2-995	Human	482249146	469985345	97.457	99.8249	0.0100667
WGS	2x	DNA-BR2-731	Human	431802448	419760195	97.2112	99.8338	0.00773333
WGS	2x	DNA-BR2-738	Human	443602063	432436536	97.483	99.8592	0.0066
WGS	2x	DNA-BR2-745	Human	464739214	451657212	97.1851	99.8312	0.00983333
WGS	2x	DNA-BR2-747	Human	305241101	297649685	97.513	99.8567	0.00713333
WGS	2x	DNA-BR2-765	Human	393484619	382843314	97.2956	99.8287	0.0077
WGS	2x	DNA-BR2-774	Human	718126806	697549009	97.1345	99.8033	0.0128333
WGS	2x	DNA-BR2-781	Human	367151338	357232818	97.2985	99.8122	0.0112
WGS	2x	DNA-BR2-1007	Human	513248745	498633780	97.1525	99.8088	0.0121333
WGS	2x	DNA-BR2-1090	Human	452464358	440915132	97.4475	99.8608	0.00883333
WGS	2x	DNA-BR2-1094	Human	412223829	401668957	97.4395	99.8687	0.00546667
WGS	2x	DNA-BR2-1095	Human	375010412	366137259	97.6339	99.84	0.0100333
WGS	2x	DNA-BR2-1154	Human	478600047	466243440	97.4182	99.8423	0.0069
WGS	2x	DNA-BR2-1218	Human	349613418	339466715	97.0977	99.8043	0.0144333
WGS	2x	DNA-BR2-1228	Human	365231523	355916559	97.4496	99.8737	0.00686667
WGS	2x	DNA-BR2-1267	Human	324321467	316609170	97.622	99.8503	0.00736667
WGS	2x	DNA-BR2-1273	Human	361196920	352383602	97.56	99.841	0.0089
WGS	2x	DNA-BR2-1282	Human	439134690	426260358	97.0682	99.8128	0.0117667
WGS	2x	DNA-BR2-1294	Human	473701939	461131565	97.3464	99.8188	0.013
WGS	2x	DNA-BR2-1343	Human	337337275	328255680	97.3079	99.852	0.00976667
WGS	2x	DNA-BR2-1366	Human	422893024	413202150	97.7084	99.8427	0.01
WGS	2x	DNA-BR2-1421	Human	442020242	430259735	97.3394	99.8379	0.00666667
WGS	2x	DNA-BR2-1506	Human	482914424	467777145	96.8654	99.7838	0.0125667
WGS	2x	DNA-BR2-1563	Human	424310635	413527781	97.4587	99.8496	0.0107667
WGS	2x	DNA-BR2-1572	Human	404050162	392774497	97.2093	99.843	0.0064
WGS	2x	DNA-BR2-1606	Human	441040384	431159305	97.7596	99.824	0.0149
WGS	2x	DNA-BR2-1381	Human	356001611	348119000	97.7858	99.8484	0.0102

## Sheet: Variants
CSV File Name	Number of Variances	Total Number of Cardio and Heart Variances	Total Number of Varianeces	Total Percentage of CVD AND HF of Variances
wes_variant_pmi_cohort_2_hf_dna_br2_1007_cardio.csv	3849	10321	4971270	0.00207613
wes_variant_pmi_cohort_2_hf_dna_br2_1007_heart.csv	6472
wes_variant_pmi_cohort_2_hf_dna_br2_1090_cardio.csv	3747	9798	4929722	0.00198754
wes_variant_pmi_cohort_2_hf_dna_br2_1090_heart.csv	6051
wes_variant_pmi_cohort_2_hf_dna_br2_1094_cardio.csv	4461	10664	4960834	0.00214964
wes_variant_pmi_cohort_2_hf_dna_br2_1094_heart.csv	6203
wes_variant_pmi_cohort_2_hf_dna_br2_1095_cardio.csv	4334	11132	5001525	0.00222572
wes_variant_pmi_cohort_2_hf_dna_br2_1095_heart.csv	6798
wes_variant_pmi_cohort_2_hf_dna_br2_1154_cardio.csv	3530	10410	4961431	0.00209818
wes_variant_pmi_cohort_2_hf_dna_br2_1154_heart.csv	6880
wes_variant_pmi_cohort_2_hf_dna_br2_1218_cardio.csv	3919	10088	4959455	0.00203409
wes_variant_pmi_cohort_2_hf_dna_br2_1218_heart.csv	6169
wes_variant_pmi_cohort_2_hf_dna_br2_1228_cardio.csv	3556	9916	4920462	0.00201526
wes_variant_pmi_cohort_2_hf_dna_br2_1228_heart.csv	6360
wes_variant_pmi_cohort_2_hf_dna_br2_1267_cardio.csv	3842	10071	4874935	0.00206587
wes_variant_pmi_cohort_2_hf_dna_br2_1267_heart.csv	6229
wes_variant_pmi_cohort_2_hf_dna_br2_1273_cardio.csv	4288	11313	4962794	0.00227956
wes_variant_pmi_cohort_2_hf_dna_br2_1273_heart.csv	7025
wes_variant_pmi_cohort_2_hf_dna_br2_1282_cardio.csv	4140	10166	4958678	0.00205014
wes_variant_pmi_cohort_2_hf_dna_br2_1282_heart.csv	6026
wes_variant_pmi_cohort_2_hf_dna_br2_1294_cardio.csv	4273	11031	5236165	0.00210669
wes_variant_pmi_cohort_2_hf_dna_br2_1294_heart.csv	6758
wes_variant_pmi_cohort_2_hf_dna_br2_1343_cardio.csv	5087	12894	5875837	0.00219441
wes_variant_pmi_cohort_2_hf_dna_br2_1343_heart.csv	7807
wes_variant_pmi_cohort_2_hf_dna_br2_1366_cardio.csv	3683	10050	4931650	0.00203786
wes_variant_pmi_cohort_2_hf_dna_br2_1366_heart.csv	6367
wes_variant_pmi_cohort_2_hf_dna_br2_1381_cardio.csv	3663	10298	4918300	0.00209381
wes_variant_pmi_cohort_2_hf_dna_br2_1381_heart.csv	6635
wes_variant_pmi_cohort_2_hf_dna_br2_1421_cardio.csv	4152	10727	4959154	0.00216307
wes_variant_pmi_cohort_2_hf_dna_br2_1421_heart.csv	6575
wes_variant_pmi_cohort_2_hf_dna_br2_1506_cardio.csv	3865	10574	4946203	0.0021378
wes_variant_pmi_cohort_2_hf_dna_br2_1506_heart.csv	6709
wes_variant_pmi_cohort_2_hf_dna_br2_1563_cardio.csv	3973	10387	4980384	0.00208558
wes_variant_pmi_cohort_2_hf_dna_br2_1563_heart.csv	6414
wes_variant_pmi_cohort_2_hf_dna_br2_1572_cardio.csv	3984	10763	4956573	0.00217146
wes_variant_pmi_cohort_2_hf_dna_br2_1572_heart.csv	6779
wes_variant_pmi_cohort_2_hf_dna_br2_1606_cardio.csv	3804	10541	4931971	0.00213728
wes_variant_pmi_cohort_2_hf_dna_br2_1606_heart.csv	6737
wes_variant_pmi_cohort_2_hf_dna_br2_731_cardio.csv	4441	10786	5000735	0.00215688
wes_variant_pmi_cohort_2_hf_dna_br2_731_heart.csv	6345
wes_variant_pmi_cohort_2_hf_dna_br2_738_cardio.csv	3794	11054	4983681	0.00221804
wes_variant_pmi_cohort_2_hf_dna_br2_738_heart.csv	7260
wes_variant_pmi_cohort_2_hf_dna_br2_745_cardio.csv	3922	10210	4935552	0.00206866
wes_variant_pmi_cohort_2_hf_dna_br2_745_heart.csv	6288
wes_variant_pmi_cohort_2_hf_dna_br2_747_cardio.csv	3966	10497	4870099	0.0021554
wes_variant_pmi_cohort_2_hf_dna_br2_747_heart.csv	6531
wes_variant_pmi_cohort_2_hf_dna_br2_765_cardio.csv	4063	10457	4941043	0.00211635
wes_variant_pmi_cohort_2_hf_dna_br2_765_heart.csv	6394
wes_variant_pmi_cohort_2_hf_dna_br2_774_cardio.csv	3773	10284	5070599	0.00202816
wes_variant_pmi_cohort_2_hf_dna_br2_774_heart.csv	6511
wes_variant_pmi_cohort_2_hf_dna_br2_781_cardio.csv	3639	10383	4894722	0.00212126
wes_variant_pmi_cohort_2_hf_dna_br2_781_heart.csv	6744
wes_variant_pmi_cohort_2_hf_dna_br2_810_cardio.csv	3807	10566	4957866	0.00213116
wes_variant_pmi_cohort_2_hf_dna_br2_810_heart.csv	6759
wes_variant_pmi_cohort_2_hf_dna_br2_821_cardio.csv	3749	9658	4968758	0.00194375
wes_variant_pmi_cohort_2_hf_dna_br2_821_heart.csv	5909
wes_variant_pmi_cohort_2_hf_dna_br2_833_cardio.csv	4302	10993	4913230	0.00223743
wes_variant_pmi_cohort_2_hf_dna_br2_833_heart.csv	6691
wes_variant_pmi_cohort_2_hf_dna_br2_860_cardio.csv	4544	11033	4952446	0.00222779
wes_variant_pmi_cohort_2_hf_dna_br2_860_heart.csv	6489
wes_variant_pmi_cohort_2_hf_dna_br2_890_cardio.csv	3654	10624	4933129	0.0021536
wes_variant_pmi_cohort_2_hf_dna_br2_890_heart.csv	6970
wes_variant_pmi_cohort_2_hf_dna_br2_922_cardio.csv	3872	9975	4962214	0.00201019
wes_variant_pmi_cohort_2_hf_dna_br2_922_heart.csv	6103
wes_variant_pmi_cohort_2_hf_dna_br2_975_cardio.csv	4374	11310	4889603	0.00231307
wes_variant_pmi_cohort_2_hf_dna_br2_975_heart.csv	6936
wes_variant_pmi_cohort_2_hf_dna_br2_986_cardio.csv	4044	10525	4944317	0.00212871
wes_variant_pmi_cohort_2_hf_dna_br2_986_heart.csv	6481
wes_variant_pmi_cohort_2_hf_dna_br2_995_cardio.csv	4059	10617	5009869	0.00211922
wes_variant_pmi_cohort_2_hf_dna_br2_995_heart.csv	6558
